# Supplementary material for: Shallow-level defect passivation by 6H perovskite polytype for highly efficient and stable perovskite solar cells
Source: Nat Commun. 2024 Jul 4;15:5632. doi: 10.1038/s41467-024-50016-6 (PMC11224362; doi:10.1038/s41467-024-50016-6)
Supplement: Supplementary file 6 — Source Data [file 41467_2024_50016_MOESM6_ESM.xlsx]

## Sheet: Fig 1a
	Control	3C/6H hetero-polytype
Degree	Intensity	Intensity
2.0001	7.47396	5.51042
2.01955	7.29688	5.5
2.039	7.67188	5.52604
2.05845	7.4375	5.28125
2.0779	7.45833	5.70833
2.09735	7.07292	5.47917
2.1168	7.26042	5.46354
2.13625	7.02604	5.89063
2.1557	7.23438	5.73438
2.17515	7.34896	5.42188
2.1946	7.125	5.63542
2.21405	7.35938	5.63542
2.2335	6.94792	5.48958
2.25295	7.20833	5.19271
2.2724	7.07813	5.95833
2.29185	6.8125	5.74479
2.3113	7.20833	5.76042
2.33075	6.91667	5.64063
2.3502	6.92188	5.92708
2.36965	7.17188	5.23958
2.3891	7.10938	5.6875
2.40855	7.46354	5.65104
2.42801	7.0625	5.23958
2.44746	7.07292	5.73438
2.46691	6.76042	5.38542
2.48636	6.78125	5.69792
2.50581	7.01042	5.44271
2.52526	7.13021	5.79167
2.54471	6.86979	5.52083
2.56416	7.04167	5.65104
2.58361	6.84375	5.67708
2.60306	7.03646	5.50521
2.62251	6.9375	5.49479
2.64196	6.73438	5.91146
2.66141	6.77604	5.6875
2.68086	7.05729	5.8125
2.70031	6.96875	5.66146
2.71976	7.00521	5.78646
2.73921	6.97917	5.60938
2.75866	6.98958	5.8125
2.77811	7.07813	5.77083
2.79756	6.85417	5.60938
2.81701	7.3125	5.71354
2.83646	7.26563	5.57813
2.85591	7.10417	5.64583
2.87536	6.85938	5.69271
2.89481	6.78125	5.95313
2.91426	7.03125	5.57813
2.93371	6.95313	5.8125
2.95316	6.85417	5.59375
2.97261	6.73958	5.98958
2.99206	6.48958	5.67188
3.01151	6.875	5.49479
3.03096	6.84896	5.70833
3.05041	6.52604	5.86458
3.06986	6.46875	5.78646
3.08931	6.57813	5.58333
3.10876	6.66667	5.72917
3.12821	7.08854	5.71354
3.14766	6.78125	5.85938
3.16711	6.69792	5.98438
3.18656	6.64583	5.70833
3.20601	6.90104	5.70313
3.22547	6.86458	5.80208
3.24492	6.85938	5.93229
3.26437	6.86458	5.71354
3.28382	6.36979	5.45313
3.30327	6.89063	5.63542
3.32272	6.81771	5.63021
3.34217	6.67188	5.80729
3.36162	6.80208	5.93229
3.38107	6.51563	5.85938
3.40052	6.76563	5.68229
3.41997	6.85938	5.86979
3.43942	6.71354	5.75
3.45887	6.79167	5.79688
3.47832	6.64583	5.79688
3.49777	6.69792	5.64063
3.51722	6.28646	5.59896
3.53667	6.80208	5.94271
3.55612	6.67708	5.75
3.57557	6.45313	5.96354
3.59502	6.66146	5.73958
3.61447	6.375	5.70833
3.63392	6.78125	5.84375
3.65337	6.85938	5.66146
3.67282	6.45833	5.9375
3.69227	7.00521	5.98958
3.71172	6.66146	5.85417
3.73117	6.5	5.95833
3.75062	7.08854	5.71875
3.77007	6.51563	5.90104
3.78952	6.39583	5.92188
3.80897	6.64583	5.60938
3.82842	6.51563	5.90104
3.84787	6.40104	6.33333
3.86732	6.58333	5.85417
3.88677	6.29688	5.79688
3.90622	6.51563	6.01563
3.92567	6.5625	5.53125
3.94512	6.53646	5.58854
3.96457	6.25	5.94271
3.98402	6.41667	5.97396
4.00347	6.44271	5.64583
4.02293	6.57813	5.96354
4.04238	6.5625	5.82813
4.06183	6.83333	5.97396
4.08128	6.75521	5.73438
4.10073	6.875	5.90104
4.12018	6.58854	6.03646
4.13963	6.56771	5.54688
4.15908	6.39583	5.79167
4.17853	6.47396	5.69792
4.19798	6.53125	5.45313
4.21743	6.8125	5.85938
4.23688	6.49479	5.85417
4.25633	6.53125	5.99479
4.27578	6.40104	6.04688
4.29523	6.72917	5.85938
4.31468	6.70833	5.86458
4.33413	6.33333	6.02083
4.35358	6.59896	6.06771
4.37303	6.45313	5.86458
4.39248	6.66667	6.00521
4.41193	6.58854	5.71875
4.43138	6.48438	5.81771
4.45083	6.76042	5.76042
4.47028	6.53125	5.74479
4.48973	6.64063	6.125
4.50918	6.86458	5.93229
4.52863	6.69792	6.44271
4.54808	6.28125	6.25521
4.56753	6.92708	5.78125
4.58698	6.92188	5.96354
4.60643	6.66146	6
4.62588	6.68229	6.02083
4.64533	6.65104	5.54167
4.66478	6.52604	5.90625
4.68423	6.47917	5.88542
4.70368	7.04688	5.74479
4.72313	6.79688	6.25
4.74258	6.82813	5.78125
4.76203	6.67708	6.07813
4.78148	6.90104	6
4.80093	6.52083	5.88542
4.82038	6.80208	5.90625
4.83984	6.54167	5.8125
4.85929	6.8125	6.13021
4.87874	6.71354	6.04688
4.89819	7.14063	6.20833
4.91764	6.96354	5.65104
4.93709	6.73958	5.94271
4.95654	6.65104	5.91667
4.97599	6.72396	6.03125
4.99544	6.76563	6.03125
5.01489	6.4375	5.79688
5.03434	6.61458	5.9375
5.05379	6.95833	5.96875
5.07324	6.34896	6.3125
5.09269	6.33854	6.22917
5.11214	6.9375	5.97917
5.13159	6.51042	5.95833
5.15104	6.88542	5.95313
5.17049	6.6875	5.90625
5.18994	6.67188	6.05729
5.20939	6.52083	5.85938
5.22884	6.49479	5.90625
5.24829	6.58854	5.91146
5.26774	6.25	5.94792
5.28719	6.80208	5.98438
5.30664	6.61458	5.8125
5.32609	6.61458	5.86458
5.34554	6.5625	6.16146
5.36499	6.65104	5.65104
5.38444	6.35417	6.02604
5.40389	6.63021	6
5.42334	6.8125	5.90104
5.44279	6.22396	5.71354
5.46224	6.58333	5.82292
5.48169	6.60938	5.93229
5.50114	6.46354	5.73438
5.52059	6.42708	5.80729
5.54004	6.49479	6.01563
5.55949	6.51042	5.71354
5.57894	6.47917	6.00521
5.59839	6.32813	5.77604
5.61784	6.28125	5.29167
5.6373	6.59896	5.8125
5.65675	6.46354	6.125
5.6762	6.56771	6.31771
5.69565	6.54688	5.89063
5.7151	6.72396	5.63021
5.73455	6.70833	6.14063
5.754	6.65104	5.95833
5.77345	6.66667	5.98958
5.7929	6.48958	6.01042
5.81235	6.59896	5.99479
5.8318	6.79688	5.91146
5.85125	6.38542	5.98438
5.8707	6.45313	5.69271
5.89015	6.56771	6.08854
5.9096	6.45833	6.25521
5.92905	6.43229	5.90104
5.9485	6.41667	6.11979
5.96795	6.42708	5.93229
5.9874	6.59375	5.92708
6.00685	6.5625	6.07292
6.0263	6.42708	5.82292
6.04575	6.38542	5.91146
6.0652	6.52604	5.94271
6.08465	6.00521	5.98438
6.1041	6.72396	5.24479
6.12355	6.27604	6.20833
6.143	6.17188	5.9375
6.16245	6.6875	5.80729
6.1819	6.53125	5.76042
6.20135	6.30729	5.65625
6.2208	6.22396	5.61458
6.24025	6.42708	5.72917
6.2597	6.33333	5.71875
6.27915	6.98958	5.70313
6.2986	6.61458	5.94792
6.31805	6.31771	5.76042
6.3375	6.58333	6.16667
6.35695	6.48958	5.76042
6.3764	6.46354	5.96354
6.39585	6.00521	5.63542
6.4153	6.64583	5.72917
6.43476	6.40104	5.90625
6.45421	6.08333	6.01563
6.47366	6.25521	5.51042
6.49311	6.18229	6.04167
6.51256	6.42188	5.88021
6.53201	5.95833	5.75521
6.55146	6.24479	5.61458
6.57091	6.57813	5.74479
6.59036	6.20833	5.92188
6.60981	6.46875	5.70313
6.62926	6.5625	5.71875
6.64871	6.38021	5.69271
6.66816	6.19271	5.52083
6.68761	6.57292	5.65104
6.70706	6.27604	6.00521
6.72651	6.33333	5.73438
6.74596	6.27083	5.57813
6.76541	6.29688	5.86979
6.78486	6.32813	5.61458
6.80431	6.23438	5.80729
6.82376	6.29688	5.8125
6.84321	5.94792	5.85938
6.86266	6.04688	5.39583
6.88211	6.05729	5.46875
6.90156	6.26042	5.50521
6.92101	6.16146	5.64583
6.94046	6.19271	5.33854
6.95991	6.02604	5.67188
6.97936	5.90625	5.29167
6.99881	6.04167	5.82813
7.01826	6.30729	5.44271
7.03771	6.19271	5.64583
7.05716	5.73438	5.20833
7.07661	6.05729	5.41146
7.09606	5.97396	5.60417
7.11551	5.90625	5.41667
7.13496	5.88542	5.34896
7.15441	6	5.59896
7.17386	5.77083	5.69271
7.19331	5.85938	5.79167
7.21276	6.06771	5.45313
7.23221	5.8125	5.52083
7.25167	5.96354	5.48438
7.27112	5.92188	5.56771
7.29057	5.89583	5.27083
7.31002	6	5.17188
7.32947	5.97917	5.15104
7.34892	5.52083	5.42188
7.36837	5.51563	5.14063
7.38782	5.76042	5.38021
7.40727	5.76042	5.17708
7.42672	5.80208	5.22917
7.44617	6.04688	5.08333
7.46562	6.04167	5.16667
7.48507	5.66146	5.14063
7.50452	5.71875	5.42188
7.52397	5.65625	5.08333
7.54342	5.48958	5.3125
7.56287	5.64583	5.23958
7.58232	5.69271	5.16667
7.60177	5.97396	5.40625
7.62122	5.54688	5.32292
7.64067	5.78125	5.0625
7.66012	5.40625	4.94271
7.67957	5.33854	4.95313
7.69902	5.72917	4.94792
7.71847	5.5625	5.31771
7.73792	5.65104	4.90104
7.75737	5.26042	5.19271
7.77682	5.53125	4.89583
7.79627	5.52604	4.96875
7.81572	5.32813	5.14063
7.83517	5.67188	5.04167
7.85462	5.14583	4.84375
7.87407	5.33333	4.90104
7.89352	5.34375	4.85938
7.91297	5.22917	4.90104
7.93242	5.47917	4.73958
7.95187	5.32813	5
7.97132	5.44792	4.76563
7.99077	5.1875	4.86979
8.01022	5.46875	4.80208
8.02967	4.9375	4.72917
8.04913	5.16667	4.83854
8.06858	5.04167	4.82813
8.08803	4.96875	4.76563
8.10748	5.08854	4.70313
8.12693	5.00521	4.71354
8.14638	5.58333	4.78125
8.16583	4.94271	4.65625
8.18528	5.20833	4.38021
8.20473	4.94792	4.60417
8.22418	5.18229	4.60417
8.24363	4.93229	4.56771
8.26308	5	4.27083
8.28253	5.02604	4.39583
8.30198	5.05208	4.29688
8.32143	4.88021	3.99479
8.34088	4.67188	4.34896
8.36033	5.01563	4.0625
8.37978	4.67708	4.40625
8.39923	4.72396	4.44792
8.41868	4.57813	4.36979
8.43813	5.02604	4.23958
8.45758	4.73438	4.14063
8.47703	4.84375	4.13021
8.49648	4.85938	4.16146
8.51593	4.63021	4.28125
8.53538	4.67188	3.9375
8.55483	4.65104	4.15625
8.57428	4.4375	4.14583
8.59373	4.61979	3.84896
8.61318	4.54167	4.15625
8.63263	4.64063	4.20833
8.65208	4.40104	4.00521
8.67153	4.63021	4.22917
8.69098	4.09375	4.09375
8.71043	4.41146	4.09896
8.72988	4.25	3.90104
8.74933	4.54167	4.09375
8.76878	4.48438	4
8.78823	4.18229	3.88021
8.80768	4.33854	4.05729
8.82713	4.45833	4.125
8.84658	4.26563	3.88542
8.86604	4.39583	3.8125
8.88549	3.85417	3.92708
8.90494	4.27604	3.875
8.92439	4.20313	3.88021
8.94384	3.98438	4.02604
8.96329	4.28646	3.95313
8.98274	4.125	3.66146
9.00219	4.18229	3.66667
9.02164	4.14583	3.6875
9.04109	4.35938	3.72917
9.06054	4.17708	3.625
9.07999	3.77083	3.59375
9.09944	4.22917	3.59896
9.11889	4.17188	3.55729
9.13834	4.06771	3.66667
9.15779	3.72917	3.66667
9.17724	4.03125	3.70313
9.19669	3.91146	3.51563
9.21614	3.95313	3.71354
9.23559	4.05208	3.56771
9.25504	3.79688	3.54688
9.27449	3.69271	3.20833
9.29394	3.81771	3.47917
9.31339	3.81771	3.58854
9.33284	3.82813	3.46354
9.35229	3.73958	3.55729
9.37174	3.83854	3.375
9.39119	3.8125	3.54167
9.41064	3.69792	3.48958
9.43009	3.78646	3.21875
9.44954	3.82292	3.5625
9.46899	3.55729	3.20313
9.48844	3.92708	3.63542
9.50789	3.89063	3.32813
9.52734	3.4375	3.21875
9.54679	3.51042	3.17188
9.56624	3.31771	3.61458
9.58569	3.80208	3.59896
9.60514	3.46875	3.20313
9.62459	3.64063	3.35938
9.64404	3.66667	3.35417
9.6635	3.59896	3.35938
9.68295	3.5	3.25521
9.7024	3.42708	3.33333
9.72185	3.42188	3.20833
9.7413	3.63542	3.01563
9.76075	3.38542	3.16146
9.7802	3.36458	3.31771
9.79965	3.3125	3.15104
9.8191	3.61458	3.11458
9.83855	3.54688	3.32813
9.858	3.57292	2.97917
9.87745	3.56771	3.14063
9.8969	3.53646	2.94792
9.91635	3.22396	2.73438
9.9358	3.17188	2.92188
9.95525	3.09896	3.13021
9.9747	3.28646	2.96875
9.99415	3.24479	2.86458
10.0136	3.09375	3.13542
10.033	3.11979	2.91667
10.0525	3.25	3.05729
10.0719	3.30208	2.94792
10.0914	3.14063	3.17708
10.1108	3.13021	2.81771
10.1303	3.3125	2.72917
10.1497	3.14063	3
10.1692	3.03125	2.95833
10.1887	3.17708	3.04688
10.2081	2.97917	2.90625
10.2276	3.14583	2.94792
10.247	3.28646	2.79167
10.2665	2.9375	2.8125
10.2859	3.38021	2.80729
10.3054	3.11979	2.98958
10.3248	3.28125	2.80208
10.3443	3.34375	2.79688
10.3637	2.97917	2.67188
10.3832	3.03646	3.10417
10.4026	3.16667	2.99479
10.4221	3.38021	2.97917
10.4415	3.30729	2.78646
10.461	3.25521	2.72917
10.4804	3.10938	2.61979
10.4999	2.89063	2.73958
10.5193	2.89063	2.89063
10.5388	3.24479	2.84375
10.5582	3.21875	2.71875
10.5777	3.17708	2.82813
10.5971	2.90104	2.79688
10.6166	2.76042	2.73958
10.636	3.14583	2.84375
10.6555	3.21354	2.72917
10.6749	2.88021	2.83854
10.6944	3.35938	3.00521
10.7138	2.99479	2.76042
10.7333	3.14583	2.83854
10.7527	2.82813	2.72396
10.7722	3.23438	2.69792
10.7916	2.97917	2.70833
10.8111	3.08333	2.91667
10.8305	3.125	2.89063
10.85	3.14063	2.86979
10.8694	3.04167	2.84375
10.8889	3.0625	2.72396
10.9083	3.09896	2.8125
10.9278	2.90104	2.73958
10.9472	3.25521	2.92708
10.9667	3.09896	2.72917
10.9861	2.89063	2.91146
11.0056	2.84896	2.55729
11.025	3.26563	2.76042
11.0445	3.07813	2.75
11.0639	3.21875	2.84375
11.0834	2.89583	2.81771
11.1028	3.01042	2.66146
11.1223	3.04167	2.97396
11.1417	3.08333	2.89063
11.1612	3.08333	2.73438
11.1806	3.00521	2.71354
11.2001	3.11979	2.93229
11.2195	2.98438	2.74479
11.239	3.02083	2.75
11.2584	3.0625	2.94792
11.2779	3.28646	2.66667
11.2973	2.90104	2.93229
11.3168	3.21354	2.94271
11.3362	3.30729	2.64583
11.3557	3.24479	2.77083
11.3751	3.04688	2.91667
11.3946	3.14063	2.86458
11.414	3.22917	2.84896
11.4335	2.96354	3.01042
11.4529	3.16146	2.79167
11.4724	3.28646	2.85417
11.4918	3.25	2.77604
11.5113	2.96875	2.73958
11.5307	3.25521	2.73438
11.5502	3.375	2.74479
11.5696	3.17708	2.73958
11.5891	3.43229	2.93229
11.6085	3.17188	3.04688
11.628	3.07813	2.97917
11.6474	3.21875	2.83333
11.6669	3.03646	2.90625
11.6863	3.125	2.88542
11.7058	2.98438	3.25
11.7252	3.30208	2.81771
11.7447	3.20833	2.76563
11.7641	3.38021	3.03125
11.7836	3.54167	3.14063
11.803	3.38021	3.05208
11.8225	3.42188	3.19271
11.8419	3.84896	2.97396
11.8614	3.84896	2.91667
11.8808	3.8125	3.08333
11.9003	4.29688	3.31771
11.9197	4.44271	3.03125
11.9392	4.92188	3.11458
11.9586	5.60417	3.07292
11.9781	6.10417	3.17708
11.9975	7.14063	3.03646
12.017	8.75	3.21875
12.0364	10.8125	3.03646
12.0559	12.8333	2.98958
12.0753	13.2396	2.90104
12.0948	10.5052	3.35938
12.1142	6.82813	2.88542
12.1337	4.66146	3.15104
12.1531	3.81771	3.04167
12.1726	3.46875	3.16667
12.192	3.6875	3.19271
12.2115	3.9375	2.95833
12.2309	3.72396	3.19792
12.2504	3.64583	3.11979
12.2698	3.6875	3.61458
12.2893	3.39063	3.49479
12.3087	3.375	3.48958
12.3282	3.42708	3.33333
12.3476	3.38021	3.55208
12.3671	3.15104	3.83854
12.3865	3.23438	4.03125
12.406	3.35938	4.18229
12.4254	3.45833	4.6875
12.4449	3.30729	5.1875
12.4643	3.24479	6.69792
12.4838	3.34896	7.66667
12.5032	3.25	9.5
12.5227	3.3125	9.36979
12.5421	3.375	7.47396
12.5616	3.23958	6.02083
12.581	3.20313	4.89583
12.6005	3.11458	4.58333
12.6199	3.20833	5.0625
12.6394	3.25521	4.92708
12.6588	3.53125	5.19792
12.6783	3.25	4.93229
12.6977	3.35938	5.375
12.7172	3.46875	5.73438
12.7366	3.35938	6.53646
12.7561	3.1875	6.85417
12.7755	3.50521	7.44792
12.795	3.61979	7.89583
12.8144	3.55208	9.61458
12.8339	3.60938	11.3854
12.8533	3.67188	14.1302
12.8728	3.94271	17.9115
12.8922	4.33333	22.5052
12.9117	3.91146	29.8594
12.9311	3.6875	40.9531
12.9506	3.54688	52.151
12.97	3.69792	64.9792
12.9895	3.69792	73.3177
13.0089	4.16667	74.276
13.0284	3.79688	70.3802
13.0478	3.6875	60.0156
13.0673	3.74479	48.651
13.0867	3.85938	37.375
13.1062	3.71875	27.1042
13.1256	3.86979	20.9688
13.1451	4.28125	16.2188
13.1645	3.75521	12.5729
13.184	3.60417	11.0573
13.2034	3.89063	9.77604
13.2229	4.07292	8.61458
13.2423	4.08854	8.17188
13.2618	4.20313	7.51042
13.2812	4.04167	6.52083
13.3007	4.26042	6.59896
13.3201	4.27604	6.1875
13.3396	4.17708	5.98958
13.359	4.47396	5.94271
13.3785	4.19792	5.61979
13.3979	4.60938	5.22917
13.4174	4.6875	5.24479
13.4368	4.875	5.09896
13.4563	5.11979	4.9375
13.4757	5.20833	5.17708
13.4952	5.5	5.10417
13.5146	5.28125	5.02083
13.5341	5.65625	4.98958
13.5535	5.88542	5.10417
13.573	6	4.77083
13.5924	5.85417	5.29688
13.6119	6.50521	5.20833
13.6313	7.16146	5.36458
13.6508	7.44792	5.54688
13.6702	7.95833	5.5625
13.6897	8.85938	5.67188
13.7091	9.17188	5.94271
13.7286	11.6406	5.94271
13.748	14.5677	6.34896
13.7675	20.5365	6.77604
13.7869	24.6198	7.03125
13.8064	26.375	8.64583
13.8259	26.651	12.2917
13.8453	27.026	17.0885
13.8648	30.6719	22.0573
13.8842	32.1615	21.8854
13.9037	35.6198	22.7552
13.9231	39.4635	23.5833
13.9426	43.3906	24.0625
13.962	48.1146	25.2292
13.9815	54.6979	26.4531
14.0009	60.8698	28.2656
14.0204	67.6354	29.8385
14.0398	78.4271	33.2031
14.0593	89.1667	35.8125
14.0787	104.49	39.6354
14.0982	128.13	44.125
14.1176	166.812	49.9792
14.1371	227.526	60.1823
14.1565	351.151	73.1042
14.176	605.271	93.099
14.1954	1156.77	127.547
14.2149	2304.77	190.422
14.2343	4141.17	319.719
14.2538	4791.54	581.958
14.2732	3488.05	1141.48
14.2927	2407.33	2277.78
14.3121	951.115	3947.73
14.3316	458.589	4850.73
14.351	296.167	3818.05
14.3704	218.604	2581.84
14.3899	173.885	1109.5
14.4093	144.719	367.552
14.4288	119.865	214.141
14.4482	100.891	163.969
14.4677	80.5156	136.281
14.4872	66.9375	116.729
14.5066	57.3698	98.4427
14.5261	48.8229	82.0885
14.5455	45.0729	67.2708
14.565	41.849	55.0729
14.5844	38.4375	47.0833
14.6039	35.7083	42.2604
14.6233	33.6406	37.5573
14.6428	32.0729	35.0573
14.6622	31.1302	33.6302
14.6817	29.5521	31.3438
14.7011	27.9635	30.4062
14.7206	27.4219	29.6458
14.74	25.6667	28.2344
14.7595	24.6406	27.0729
14.7789	24.1927	27.3021
14.7984	22.7656	26.5729
14.8178	22.8125	25.8177
14.8373	22.2344	24.1302
14.8567	21.2604	23.8802
14.8762	20.776	22.8229
14.8956	20.1875	22.4844
14.9151	19.2188	22.1458
14.9345	18.9167	21.9531
14.954	18.224	20.875
14.9734	17.6354	20.3438
14.9929	17.5365	20.3333
15.0123	17.1979	19.8333
15.0318	16.2656	19.0156
15.0512	16.3854	18.7396
15.0707	16.1198	18.1042
15.0901	15.3385	17.2917
15.1096	15.3073	16.8385
15.129	14.3802	16.3958
15.1485	14.276	16.3542
15.1679	13.3802	15.4583
15.1874	13.5156	14.9167
15.2068	13.0677	15.0781
15.2263	12.75	15
15.2457	11.9896	14.4375
15.2652	12.849	13.875
15.2846	11.9375	13.901
15.3041	11.4531	13.5938
15.3235	10.9792	13.2031
15.343	10.6719	12.6458
15.3624	10.7969	12.6615
15.3819	10.5625	12.0833
15.4013	10.4635	11.9427
15.4208	9.97917	11.3802
15.4402	10.776	11.0417
15.4597	10.0885	10.9219
15.4791	10.4635	10.7917
15.4986	10.5677	11.0885
15.518	9.92188	10.9583
15.5375	9.31771	11.3802
15.5569	8.35938	10.8594
15.5764	7.91667	11.6823
15.5958	7.59375	11.474
15.6153	7.70833	10.7188
15.6347	7.61979	9.36458
15.6542	6.76042	8.99479
15.6736	6.51563	8.3125
15.6931	6.54688	8.26042
15.7125	6.75	7.71875
15.732	6.46354	7.63542
15.7514	6.34375	7.26563
15.7709	5.6875	7.19792
15.7903	5.92708	7.0625
15.8098	5.63021	6.52604
15.8292	5.77604	6.85417
15.8487	5.35938	6.34896
15.8681	5.17188	6.17188
15.8876	4.97396	6.01563
15.907	4.98958	6.0625
15.9265	5.19792	5.6875
15.9459	4.81771	5.61458
15.9654	4.73958	5.51563
15.9848	4.85938	5.27083
16.0043	4.60938	4.9375
16.0237	4.60417	5.09375
16.0432	4.59375	4.99479
16.0626	4.13542	4.86979
16.0821	4.26563	4.71354
16.1015	4.46875	4.29688
16.121	4.30208	4.53125
16.1404	4.08854	4.51563
16.1599	3.98958	4.29167
16.1793	3.89063	4.36979
16.1988	4.19271	4.26563
16.2182	4.02083	4.06771
16.2377	3.76042	4.13542
16.2571	3.92708	3.61458
16.2766	4.08854	3.83854
16.296	3.66667	3.78125
16.3155	3.67708	4.09375
16.3349	3.77083	3.95313
16.3544	3.86458	3.47917
16.3738	3.65104	3.75
16.3933	4.00521	3.46354
16.4127	3.99479	3.46354
16.4322	4.29167	3.27604
16.4516	4.29688	3.22917
16.4711	4.4375	3.27083
16.4905	4.93229	3.27604
16.51	5.13021	2.95833
16.5294	4.86979	3.27083
16.5489	4.95833	3.29167
16.5683	4.63542	3.16667
16.5878	4.24479	3.15104
16.6072	3.85938	3.11458
16.6267	3.76563	3.01042
16.6461	3.59896	3.04688
16.6656	3.67708	3.30729
16.685	3.43229	3.33854
16.7045	3.41667	2.96875
16.7239	3.48958	2.95833
16.7434	3.61458	3.11458
16.7628	3.57813	3.32813
16.7823	3.22917	3.56771
16.8017	3.23958	3.46875
16.8212	3.40625	4.01563
16.8406	3.52083	4.50521
16.8601	3.24479	4.90104
16.8795	3.26563	4.76042
16.899	3.3125	4.45313
16.9184	3.09896	3.95313
16.9379	3.29688	3.46354
16.9573	3.05729	3.25521
16.9768	3.01563	2.83854
16.9962	3.17708	2.89063
17.0157	3.48958	2.65625
17.0351	3.23958	2.91667
17.0546	3.07292	2.70833
17.074	3.29688	3.07813
17.0935	3.53646	2.99479
17.1129	3.26563	2.90104
17.1324	3.13021	2.93229
17.1518	3.40625	3.08333
17.1713	3.32292	2.85938
17.1907	3.49479	2.80729
17.2102	3.22917	2.94271
17.2296	3.36979	2.86979
17.2491	3.30208	2.91146
17.2685	3.41146	2.95313
17.288	3.41667	2.98958
17.3074	3.11458	2.85417
17.3269	3.27083	2.93229
17.3463	3.47917	2.89583
17.3658	3.29688	2.78646
17.3852	3.36458	2.75
17.4047	3.23958	2.77604
17.4241	3.17708	2.70313
17.4436	3.33854	3
17.463	3.48438	2.86458
17.4825	3.45313	2.92188
17.5019	3.34896	2.76563
17.5214	3.09375	2.84896
17.5408	3.73958	3.04167
17.5603	3.39063	2.77604
17.5797	3.35938	2.84375
17.5992	3.33333	2.86979
17.6186	3.34375	2.80208
17.6381	3.39063	2.88021
17.6575	3.51563	2.88021
17.677	3.42188	2.98958
17.6964	3.51042	3.01042
17.7159	3.29688	2.78646
17.7354	3.64583	3.04688
17.7548	3.17708	2.86979
17.7742	3.28646	2.97917
17.7937	3.375	3.01042
17.8132	3.70313	2.94271
17.8326	3.41667	2.81771
17.852	3.51042	2.94271
17.8715	3.55729	2.84375
17.891	3.28125	2.89063
17.9104	3.5	2.78125
17.9298	3.28646	2.89063
17.9493	3.36979	2.78646
17.9688	3.66667	2.98958
17.9882	3.33854	2.8125
18.0077	3.57292	3.27083
18.0271	3.45313	3.16146
18.0465	3.53646	3.125
18.066	3.52083	3.02083
18.0855	3.46354	2.97917
18.1049	3.42188	3.16146
18.1243	3.45313	3.05729
18.1438	3.66146	2.91667
18.1633	3.46354	2.97396
18.1827	3.18229	2.97917
18.2021	3.64583	3.04167
18.2216	3.40625	3.10938
18.2411	3.59375	3.03646
18.2605	3.80208	3.09896
18.2799	3.5	2.91667
18.2994	3.55208	3.17708
18.3189	3.75	2.79167
18.3383	3.79688	3.08854
18.3577	3.61458	3.10417
18.3772	3.5625	3.01042
18.3967	3.5625	2.82813
18.4161	3.55208	2.95833
18.4355	3.58333	2.86979
18.455	3.81771	3.09375
18.4745	3.71875	3.18229
18.4939	3.61979	3.01042
18.5134	3.55208	3.16667
18.5328	3.70833	3.09375
18.5523	3.74479	3.20313
18.5717	3.625	2.89583
18.5912	3.71875	3.03125
18.6106	3.71354	3.11979
18.6301	3.61979	3.00521
18.6495	3.79167	3.00521
18.669	3.64583	3.36979
18.6884	3.90625	2.84896
18.7079	3.82813	3.07813
18.7273	3.69271	3.07292
18.7468	3.78646	3.02083
18.7662	3.78646	3.31771
18.7857	3.52083	3.25521
18.8051	3.98438	3.28125
18.8246	3.76563	3.14583
18.844	4	3.14583
18.8635	3.54688	3.26563
18.8829	3.89063	2.9375
18.9024	3.84375	2.8125
18.9218	3.60417	3.20313
18.9413	3.98438	3.08333
18.9607	3.73438	3.03125
18.9802	3.51563	3.0625
18.9996	3.91146	3.19792
19.0191	3.91667	3.02604
19.0385	3.72396	3.48438
19.058	3.95313	3.1875
19.0774	3.84375	3.14063
19.0969	3.875	3
19.1163	3.92188	3.28646
19.1358	3.97396	3.60417
19.1552	3.82813	3.3125
19.1747	3.83854	3.19271
19.1941	3.59375	3.15104
19.2136	3.77604	2.95313
19.233	3.82813	3.06771
19.2525	4.01563	3.14063
19.2719	3.61458	3.21875
19.2914	3.8125	3.33854
19.3108	3.96354	3.26563
19.3303	3.89063	3.30729
19.3497	3.98958	3.40625
19.3692	3.94271	3.05208
19.3886	3.93229	3.35938
19.4081	4.03125	3.29167
19.4275	3.59896	3.03646
19.447	4.05729	3.50521
19.4664	3.99479	3.32813
19.4859	3.90104	3.4375
19.5053	3.88542	3.1875
19.5248	4.11979	3.26563
19.5442	3.86979	3.54688
19.5637	3.86458	3.08854
19.5831	4.01042	3.36979
19.6026	4.09375	3.39063
19.622	4.31771	3.43229
19.6415	3.9375	3.61458
19.6609	3.81771	3.375
19.6804	4.04688	3.45833
19.6998	4.16146	3.42188
19.7193	4.09896	3.38021
19.7387	4.03646	3.33854
19.7582	4.02604	3.33854
19.7776	3.94271	3.61458
19.7971	4.17708	3.54167
19.8165	4.26563	3.60417
19.836	4.15104	3.56771
19.8554	4.16146	3.66667
19.8749	3.96875	3.66146
19.8943	4.15625	3.48958
19.9138	4.13021	3.59375
19.9332	3.95833	3.5
19.9527	4.46875	3.52604
19.9721	4.52604	3.48958
19.9916	4.69792	3.31771
20.011	4.55729	3.38542
20.0305	5.44792	3.65104
20.0499	5.84375	3.40104
20.0694	6.0625	3.4375
20.0888	5.46875	3.80729
20.1083	5.30208	3.97396
20.1277	4.74479	3.79688
20.1472	4.57813	4.13542
20.1666	4.35938	3.97396
20.1861	4.45833	3.90625
20.2055	4.5	3.89583
20.225	4.4375	3.90625
20.2444	4.45313	3.64063
20.2639	4.44792	3.83333
20.2833	4.22396	3.64583
20.3028	4.43229	3.78125
20.3222	4.31771	3.67708
20.3417	4.3125	3.70833
20.3611	4.35938	3.57813
20.3806	4.41667	3.74479
20.4	4.14063	3.625
20.4195	4.33333	3.80208
20.4389	4.53646	3.73438
20.4584	4.33854	3.46354
20.4778	4.58854	3.57292
20.4973	4.57292	3.83854
20.5167	4.47917	3.89063
20.5362	4.63542	3.83854
20.5556	4.42708	3.70313
20.5751	4.5625	3.6875
20.5945	4.70833	3.66146
20.614	4.5625	3.625
20.6334	4.70833	3.72917
20.6529	4.27083	3.91146
20.6723	4.84896	3.55729
20.6918	4.92708	3.76042
20.7112	4.88021	3.54688
20.7307	5.26042	3.63542
20.7501	4.98958	3.89583
20.7696	5.25521	3.67188
20.789	5.02083	3.74479
20.8085	5.04688	3.63021
20.8279	4.92188	3.91146
20.8474	4.42188	3.94792
20.8668	4.47917	3.88542
20.8863	4.46875	3.69792
20.9057	4.43229	3.84896
20.9252	4.46354	4.02604
20.9446	4.84375	3.77604
20.9641	4.53125	3.90104
20.9835	4.47917	3.73958
21.003	4.59896	3.6875
21.0224	4.35938	3.82813
21.0419	4.81771	4.00521
21.0613	4.65104	3.57292
21.0808	4.57813	3.8125
21.1002	4.75	3.8125
21.1197	4.86458	3.86458
21.1391	4.58854	3.90104
21.1586	4.45833	3.80208
21.178	4.49479	3.98438
21.1975	4.54688	3.76563
21.2169	4.48438	4.09896
21.2364	4.70833	3.81771
21.2558	4.88021	4.07813
21.2753	5.00521	4.13542
21.2947	4.80729	3.92708
21.3142	4.75	3.82813
21.3336	4.47396	3.85938
21.3531	4.67708	3.89583
21.3725	4.76042	3.80208
21.392	4.86458	3.73958
21.4114	4.69792	4.08333
21.4309	4.875	3.86458
21.4503	5.08333	4.20313
21.4698	4.65625	4.02083
21.4892	4.88021	3.84896
21.5087	4.75521	4
21.5281	4.83333	4.10417
21.5476	5.08333	3.92708
21.567	4.86458	3.875
21.5865	5.11458	3.95313
21.6059	4.65104	4.19271
21.6254	4.84896	3.85417
21.6448	4.89583	4
21.6643	5.27604	3.90625
21.6837	5.07292	3.91146
21.7032	5.22917	4.22917
21.7226	4.81771	4
21.7421	5.01042	4.19271
21.7615	4.98438	4.11979
21.781	4.97917	4.13021
21.8005	4.90625	4.14063
21.8199	5.01042	4.10938
21.8393	5	4.18229
21.8588	4.92188	4.05729
21.8783	5.00521	4.34896
21.8977	5.55208	4.4375
21.9171	5.03646	4.5
21.9366	4.86458	4.29167
21.9561	4.96875	4.13021
21.9755	5.0625	4.15104
21.9949	5.14063	3.98438
22.0144	4.97917	4.27604
22.0339	4.93229	4.08333
22.0533	4.86458	4.22917
22.0727	4.91667	4.17708
22.0922	5.32813	4.34896
22.1117	5.14063	4.08854
22.1311	5.16667	4.14583
22.1505	5.22396	4.19271
22.17	5.36979	4
22.1895	5.54688	4.42708
22.2089	5.40625	4.50521
22.2283	5.24479	3.98438
22.2478	5.20313	4.27083
22.2673	5.35417	4.33854
22.2867	5.07813	4.59896
22.3061	5.17708	4.42188
22.3256	5.35938	4.60417
22.3451	5.39583	4.21875
22.3645	5.14583	4.10938
22.3839	5.20833	4.38021
22.4034	5.17188	4.35417
22.4229	5.23438	4.35938
22.4423	5.23958	4.51563
22.4617	5.28125	4.60417
22.4812	5.39063	4.15625
22.5007	5.33854	4.52083
22.5201	5.14583	4.70833
22.5396	5.26042	4.58854
22.559	5.33854	4.53125
22.5785	5.22917	4.5625
22.5979	5.22917	4.44792
22.6174	5.29688	4.53125
22.6368	5.61979	4.82813
22.6563	5.40104	4.23438
22.6757	5.61458	4.42188
22.6952	5.68229	4.53125
22.7146	5.11458	4.39063
22.7341	5.51042	4.10938
22.7535	5.125	4.36979
22.773	5.30729	4.54167
22.7924	5.13021	4.44271
22.8119	5.375	4.61979
22.8313	5.25	4.15625
22.8508	5.36979	4.72396
22.8702	5.54167	4.48958
22.8897	5.44271	4.47396
22.9091	5.51563	4.50521
22.9286	5.83333	4.5
22.948	5.26042	4.35938
22.9675	5.41146	4.83333
22.9869	5.33854	4.67708
23.0064	5.59375	4.20833
23.0258	5.58854	4.70833
23.0453	5.52604	4.52083
23.0647	5.45833	4.53646
23.0842	5.89583	4.53646
23.1036	5.66146	4.55208
23.1231	5.34375	4.6875
23.1425	5.6875	4.46354
23.162	5.72917	4.44792
23.1814	5.44792	4.28646
23.2009	5.59896	4.51042
23.2203	5.70313	4.81771
23.2398	5.71354	4.92708
23.2592	5.89063	4.71875
23.2787	5.58333	4.89063
23.2981	5.64583	4.52083
23.3176	5.57292	4.89063
23.337	5.72396	4.40104
23.3565	5.72917	4.82813
23.3759	5.6875	4.76042
23.3954	5.88542	4.72917
23.4148	5.73438	4.85938
23.4343	5.69792	4.75
23.4537	5.75521	4.75521
23.4732	5.61458	4.91667
23.4926	5.74479	4.82292
23.5121	5.69271	4.81771
23.5315	5.6875	4.70833
23.551	5.5625	5.05729
23.5704	5.42708	4.85938
23.5899	5.55208	4.95833
23.6093	5.51563	4.78125
23.6288	5.36979	4.75
23.6482	5.55208	5.01042
23.6677	5.6875	5.21875
23.6871	5.76042	5.02083
23.7066	5.74479	4.78125
23.726	5.80208	4.98958
23.7455	5.8125	4.85417
23.7649	5.45833	4.88021
23.7844	5.63542	4.86458
23.8038	5.84896	4.97917
23.8233	5.60938	5.05729
23.8427	5.88021	4.96875
23.8622	6.30729	5.24479
23.8816	5.86458	4.76563
23.9011	5.78646	5.11979
23.9205	5.65104	5.05729
23.94	5.89583	4.88021
23.9594	5.53125	5.26563
23.9789	5.72917	5.10417
23.9983	5.82813	4.99479
24.0178	5.86979	4.96875
24.0372	5.83333	5.19792
24.0567	6.04688	5.03125
24.0761	5.88542	4.98438
24.0956	5.78125	4.77604
24.115	6.04688	5.13542
24.1345	5.97396	5.09896
24.1539	5.78646	4.79167
24.1734	6.10417	4.86458
24.1928	5.77604	4.84375
24.2123	6.07813	5.04167
24.2317	6.16146	5.09896
24.2512	6.125	4.77083
24.2706	6.23438	4.97396
24.2901	5.76042	5.08854
24.3095	5.86458	5
24.329	6.00521	5.18229
24.3484	6.10417	5.20833
24.3679	5.92188	5.27083
24.3873	6.19792	4.66667
24.4068	6.3125	5.375
24.4262	6.08854	5.33854
24.4457	6.06771	5.09896
24.4651	6.52083	5.18229
24.4846	6.82813	5.46354
24.504	7.64063	5.1875
24.5235	9.02604	5.26042
24.5429	12.474	5.70833
24.5624	14.5729	5.6875
24.5818	11.901	5.82292
24.6013	10.4844	6.67708
24.6207	10.6562	6.8125
24.6402	8.76563	8.57292
24.6596	7.40625	10.1406
24.6791	6.67708	11.5885
24.6985	6.30208	11.7188
24.718	6.5	11.4635
24.7374	6.03125	10.6094
24.7569	6.23958	9.55208
24.7763	6.01563	8.375
24.7958	6.51042	7.67708
24.8152	6.22917	6.88021
24.8347	6.14583	6.9375
24.8541	6.59375	6.51563
24.8736	6.03646	6.15104
24.893	6.16146	6.00521
24.9125	6.49479	5.93229
24.9319	6.31771	5.79688
24.9514	5.95313	5.55208
24.9708	6.25	5.51563
24.9903	6.46875	5.14063
25.0097	6.00521	5.40625
25.0292	6.26042	5.36979
25.0486	5.97396	5.21875
25.0681	5.9375	5.36979
25.0875	6.30729	5.1875
25.107	6.4375	5.49479
25.1264	6.30729	5.08333
25.1459	6.625	5.16667
25.1653	6.09896	5.29688
25.1848	6.40625	5.30729
25.2042	6.45313	5.54167
25.2237	6.25	5.60938
25.2431	6.44271	5.48438
25.2626	5.84896	5.35938
25.282	6.21875	5.47396
25.3015	6.78125	5.40104
25.3209	6.13542	5.34375
25.3404	6.48958	5.54688
25.3598	6.47917	5.69792
25.3793	6.41667	5.73958
25.3987	6.51042	5.15625
25.4182	6.25521	5.57813
25.4376	6.36458	5.41667
25.4571	6.48958	5.48438
25.4765	6.38542	5.77083
25.496	6.73438	5.45313
25.5154	6.46354	5.66146
25.5349	6.32813	5.59375
25.5543	6.54688	6.07292
25.5738	6.42188	6.00521
25.5932	6.71354	6.11458
25.6127	6.96354	6.24479
25.6321	6.90625	6
25.6516	6.875	5.99479
25.671	6.5	6.59375
25.6905	6.58854	6.44271
25.7099	6.23958	6.75521
25.7294	6.30208	7.16667
25.7489	6.44792	7.5
25.7683	6.42708	8.01563
25.7877	6.61458	8.29688
25.8072	6.04167	8.00521
25.8267	6.52604	8.65104
25.8461	6.94271	8.72396
25.8655	6.64583	8.32292
25.885	6.44792	8.09896
25.9045	6.72917	7.73958
25.9239	6.58333	7.34896
25.9433	6.70833	7.05729
25.9628	6.86458	6.89063
25.9823	6.80729	6.69792
26.0017	6.71354	6.30208
26.0211	7.07292	6.84896
26.0406	7.11979	6.61979
26.0601	6.78125	6.65625
26.0795	6.78646	6.28125
26.0989	6.92708	6.63542
26.1184	7.15104	6.57292
26.1379	7.125	6.22396
26.1573	7.04688	6.40104
26.1767	7.28125	6.41667
26.1962	7.21875	6.61979
26.2157	7.54688	6.59896
26.2351	7.44271	6.75521
26.2545	7.49479	6.77604
26.274	7.5625	6.91667
26.2934	8.07292	7.25
26.3129	8.16146	7.29688
26.3324	8.52604	8.57813
26.3518	8.88542	8.88021
26.3712	9.36458	10.8125
26.3907	9.96875	11.7865
26.4102	10.625	13.1979
26.4296	11.7292	12.5104
26.449	12.8646	11.8594
26.4685	15.2969	10.7396
26.488	17.6823	10.0729
26.5074	19.2396	8.75521
26.5268	19.026	8.20313
26.5463	17.5312	7.73438
26.5658	16.0417	7.49479
26.5852	13.8333	7.15625
26.6047	12.3229	7.48438
26.6241	10.276	7.15625
26.6436	8.84896	7.20833
26.663	8.16146	7.16146
26.6825	8.11458	7.10938
26.7019	8.01042	7.35417
26.7214	7.4375	7.04688
26.7408	7.90625	6.72396
26.7603	7.51042	6.96354
26.7797	7.40625	7.07292
26.7992	7.70833	7.11458
26.8186	7.26563	7.27083
26.8381	7.44792	7.1875
26.8575	7.27083	7.16667
26.877	7.26042	7.14063
26.8964	7.65625	7.38021
26.9159	7.43229	7.20313
26.9353	7.26042	7.56771
26.9548	7.41146	7.20313
26.9742	7.91667	7.51563
26.9937	7.46354	7.54688
27.0131	7.58854	7.35938
27.0326	8.01563	7.84896
27.052	7.91667	7.70313
27.0715	7.90104	7.94271
27.0909	8.17708	7.72917
27.1104	8.22917	7.76042
27.1298	7.92188	8.03646
27.1493	8.38021	8.26563
27.1687	8.32292	8.10417
27.1882	8.82813	8.35417
27.2076	8.83333	8.52083
27.2271	8.81771	8.80729
27.2465	8.26042	8.78125
27.266	8.79688	8.46875
27.2854	9.15625	8.67188
27.3049	9.23438	9.33854
27.3243	10.0521	9.38542
27.3438	10.1875	9.11979
27.3632	11.5469	8.81771
27.3827	13.75	9
27.4021	17.2656	9.51563
27.4216	19.3333	9.68229
27.441	19.349	9.90104
27.4605	19.7292	10
27.4799	19.8438	10.9844
27.4994	19.4062	12.0052
27.5188	19.4271	14.9271
27.5383	20.3073	17.9115
27.5577	20.9062	19.9062
27.5772	20.9688	21.3906
27.5966	21.0469	21.5469
27.6161	21.1667	21.5677
27.6355	22.1146	21.2708
27.655	22.026	21.2552
27.6744	23.1562	22.1927
27.6939	23.526	22.1615
27.7133	24.7552	22.3698
27.7328	24.3906	22.4583
27.7522	25.2604	22.6458
27.7717	25.4844	23.8542
27.7911	25.9323	23.2448
27.8106	27.2396	23.651
27.83	27.6667	24.3698
27.8495	28.5677	24.5677
27.8689	29.2396	24.8698
27.8884	31.5677	26.026
27.9078	33.0781	26.0573
27.9273	34.9844	26.6667
27.9467	38.5469	27.4062
27.9662	41.3281	28.5781
27.9856	45.4427	29.3021
28.0051	48.8333	29.9375
28.0245	54.7865	31.0417
28.044	61.7292	31.3333
28.0634	67.3854	32.3438
28.0829	74.8594	34.4844
28.1023	83.2865	35.8125
28.1218	93.2448	36.5938
28.1412	103.417	39.6458
28.1607	115.401	42.8177
28.1801	131.781	46.7135
28.1996	152.635	50.6354
28.219	186.604	56.9427
28.2385	234.323	62.3542
28.2579	293.047	73.1302
28.2774	375.339	83.8281
28.2968	538.526	98.3021
28.3163	930.026	114.297
28.3357	1787.03	140.516
28.3552	3249.41	177.406
28.3746	4679.76	229.604
28.3941	4007.84	309.021
28.4135	2434.06	437.932
28.433	2551.73	708.042
28.4524	2865.26	1238.8
28.4719	1797.78	2179.39
28.4913	767.583	3397.34
28.5108	435.068	4360.24
28.5302	310.583	4478.75
28.5497	239.911	3903.16
28.5691	195.302	3244.59
28.5886	163.531	2845.9
28.608	136.047	2361.06
28.6275	114.641	1555.97
28.6469	97.651	776.052
28.6664	83.3438	375.047
28.6858	73.625	243.568
28.7053	64.6615	192.104
28.7247	58.4427	160.609
28.7442	53.4844	135.63
28.7636	50.0156	114.828
28.7831	46.6927	97.4427
28.8025	43.4635	84.2865
28.822	41.7188	74.6042
28.8414	39.4167	65.5208
28.8609	37.0573	59.25
28.8803	35.5208	54.849
28.8998	35.026	50.75
28.9192	33.3646	48.2292
28.9387	31.9948	44.9115
28.9581	31.5052	43.4427
28.9776	29.7292	41.9896
28.997	29.4688	40.6406
29.0165	29.2448	38.8438
29.0359	27.3698	37.6927
29.0554	26.8958	36.8438
29.0748	26.7031	35.375
29.0943	25.7344	34.8542
29.1137	25.151	34.1615
29.1332	24.5	32.7812
29.1526	23.6979	31.9531
29.1721	23.75	31.3698
29.1915	23.7083	30.6094
29.211	22.8906	29.5729
29.2304	22.3698	28.8229
29.2499	22.5	28.8646
29.2693	22.0208	27.9271
29.2888	21.6562	27.7083
29.3082	21.1875	27.5469
29.3277	21.7344	27.8802
29.3471	20.4792	26.1198
29.3666	20.4271	26.5208
29.386	20.5573	26.1615
29.4055	19.9531	25.474
29.4249	19.7292	25.3646
29.4444	19.6094	25.4271
29.4638	20.0573	25.4479
29.4833	18.9948	24.7656
29.5027	18.9583	24.401
29.5222	19.2656	23.276
29.5416	18.3333	23.8438
29.5611	18.3594	23.8854
29.5805	18.125	23.3385
29.6	18.3958	23.9531
29.6194	17.3073	24.3177
29.6389	17.7969	24.0417
29.6583	17.1198	23.3958
29.6778	17.1667	23.401
29.6972	17.3281	22.3438
29.7167	16.8073	21.1979
29.7361	16.7448	22.0052
29.7556	15.901	21.6094
29.7751	16.9688	21.1302
29.7945	16.2656	20.9531
29.8139	16.2552	20.8333
29.8334	15.5781	20.4323
29.8529	15.6562	20.375
29.8723	15.5625	19.875
29.8917	15.3438	19.4635
29.9112	15.3125	19.1042
29.9306	14.776	18.5833
29.9501	15.1927	18.7656
29.9696	14.7812	18.4323
29.989	14.6042	18.7083
30.0084	14.401	18.0312
30.0279	14.4531	17.776
30.0474	14.1406	18.1198
30.0668	14.0625	17.6406
30.0862	13.9219	17.4896
30.1057	13.5	17.3802
30.1252	13.5729	16.9167
30.1446	13.4479	16.6667
30.164	13.2083	16.7448
30.1835	13.3854	16.8073
30.203	13.1562	16.9219
30.2224	12.8333	15.9062
30.2418	12.8698	16.7188
30.2613	12.8594	16.5677
30.2808	13.0156	15.6667
30.3002	12.8906	15.3021
30.3196	12.4167	15.6771
30.3391	12.4219	15.349
30.3586	12.2969	15.2396
30.378	12.0833	15.1094
30.3974	12.349	15.3125
30.4169	12.2552	15.0781
30.4364	12.1198	14.5521
30.4558	11.724	14.4844
30.4752	11.7865	14.6823
30.4947	12.099	14.4375
30.5142	11.5365	14.2292
30.5336	11.1875	14.2292
30.553	11.8229	13.1719
30.5725	11.276	14.4115
30.592	11.5156	13.9271
30.6114	11.4167	13.8438
30.6309	10.8802	13.1771
30.6503	11.3542	13.849
30.6698	10.7708	13.4323
30.6892	10.6198	13.4531
30.7087	10.5312	13.2969
30.7281	10.9115	13.7969
30.7476	10.901	13.2865
30.767	10.4479	13.8594
30.7865	10.3646	14.151
30.8059	10.9635	14.599
30.8254	10.7656	15.2031
30.8448	10.8073	15.7708
30.8643	10.7917	18.5052
30.8837	10.9583	22.2812
30.9032	10.7135	28.3906
30.9226	11.1354	34.5312
30.9421	11.1979	40.8594
30.9615	11.0417	43.4948
30.981	10.5052	41.9531
31.0004	10.3229	39.0208
31.0199	9.80729	35.9896
31.0393	10.0104	31.7396
31.0588	9.28646	27.5885
31.0782	9.65625	23.9167
31.0977	9.47917	19.8385
31.1171	9.42708	16.5573
31.1366	9.09375	14.3594
31.156	8.82813	13.4323
31.1755	9.10417	12.4062
31.1949	8.55729	11.9427
31.2144	8.625	11.349
31.2338	8.70833	10.9167
31.2533	8.42708	10.7396
31.2727	8.36979	10.2812
31.2922	8.67188	10.6094
31.3116	8.28646	10.0781
31.3311	8.13542	10.1667
31.3505	8.65104	10.4115
31.37	8.28125	10.2656
31.3894	8.09375	10.2188
31.4089	8.28125	9.76563
31.4283	8.40104	9.49479
31.4478	7.96875	9.31771
31.4672	8.07813	9.81771
31.4867	8.30729	9.55208
31.5061	8.11458	9.48438
31.5256	7.86979	9.29688
31.545	8.48438	9.5625
31.5645	8.15625	9.20833
31.5839	8.48438	9.02083
31.6034	8.06771	8.98438
31.6228	8.43229	8.80208
31.6423	8.80729	8.46875
31.6617	9.04688	8.27083
31.6812	9.94271	8.26563
31.7006	10.5677	7.88542
31.7201	12.5417	8.17708
31.7395	15.7396	8.11458
31.759	18.3177	8.32292
31.7784	17.8125	7.91146
31.7979	13.9531	8.08333
31.8173	12.9531	7.625
31.8368	13.0312	8
31.8562	12.4792	8.54688
31.8757	10.4219	8.57292
31.8951	8.98438	8.72396
31.9146	8.22917	8.80729
31.934	7.46875	8.46354
31.9535	7.53125	8.64063
31.9729	7.19792	8.15625
31.9924	7.07813	7.82292
32.0118	6.91146	7.56771
32.0313	7.07813	7.35938
32.0507	7.16146	7.34375
32.0702	6.88021	7.375
32.0896	6.84896	7.54167
32.1091	6.91667	7.08854
32.1285	6.74479	7.54167
32.148	6.81771	7.54167
32.1674	6.52604	7.13542
32.1869	7.00521	7.32813
32.2063	6.97396	6.8125
32.2258	6.70833	6.74479
32.2452	6.69792	6.86458
32.2647	6.51042	6.79688
32.2841	6.56771	6.58854
32.3036	6.59896	6.64583
32.323	6.44792	6.34375
32.3425	6.5	6.24479
32.3619	6.22917	6.4375
32.3814	6.20833	6.375
32.4008	6.55208	6.08854
32.4203	6.375	6.125
32.4397	6.49479	6.28125
32.4592	6.4375	5.96354
32.4786	6.46875	6.05729
32.4981	6.76563	5.96354
32.5175	6.57292	6.31771
32.537	6.29688	5.99479
32.5564	6.22396	6.34375
32.5759	6.33854	6.22917
32.5953	6.27083	5.98438
32.6148	6.74479	5.96354
32.6342	6.10417	6.20833
32.6537	6.47917	5.96875
32.6731	6.08333	6.33854
32.6926	6.23438	5.89063
32.712	6.39583	5.71875
32.7315	5.94792	5.91667
32.7509	6.13021	5.98438
32.7704	6.44792	5.84896
32.7898	6.33854	5.75521
32.8093	6.53125	5.91146
32.8287	6.66146	5.53646
32.8482	6.36979	5.80729
32.8676	6.54688	5.83333
32.8871	6.35417	5.73438
32.9065	6.80208	5.63542
32.926	6.86458	5.0625
32.9454	6.91667	5.625
32.9649	7.39063	5.72917
32.9843	7.11979	5.63021
33.0038	7.69271	5.40625
33.0232	7.57813	5.43229
33.0427	8.17708	5.90104
33.0621	8.625	5.49479
33.0816	9.11458	5.74479
33.101	9.28125	5.6875
33.1205	9.13021	5.57292
33.1399	8.90104	5.54167
33.1594	8.04167	5.52604
33.1788	7.69792	5.55729
33.1983	7.64583	5.28125
33.2177	6.89063	5.55729
33.2372	7.0625	5.35417
33.2566	6.28646	5.19271
33.2761	6.35417	5.38021
33.2955	5.88021	5.14583
33.315	5.93229	5.125
33.3344	5.9375	5.48438
33.3539	5.79167	5.38542
33.3733	5.85938	5.41667
33.3928	5.90104	5.29688
33.4122	5.91667	5.29167
33.4317	5.80208	5.13542
33.4511	6.21875	5.01042
33.4706	5.84896	5.32292
33.49	5.57813	5.25
33.5095	5.60417	5.29688
33.5289	5.375	5.43229
33.5484	5.66146	5.04167
33.5678	5.72396	5.21354
33.5873	5.86979	5.27604
33.6067	5.52083	5.22917
33.6262	5.65625	4.91146
33.6456	5.88542	5.39063
33.6651	5.8125	4.65104
33.6845	5.76563	4.90104
33.704	5.85938	4.64063
33.7234	5.88542	5.02604
33.7429	5.64583	5.05208
33.7623	6.01563	4.75521
33.7818	5.63542	5.29167
33.8013	6.06771	4.88542
33.8207	5.83854	5.26563
33.8402	5.67188	5.22917
33.8596	5.75	5.11458
33.879	5.47917	5.28646
33.8985	5.69271	5.09375
33.9179	5.60417	4.97917
33.9374	5.5	4.81771
33.9569	5.27604	4.99479
33.9763	5.58854	5.02083
33.9958	5.44271	5.05729
34.0152	5.33854	5.14583
34.0346	5.27604	5.11458
34.0541	5.51042	5.07292
34.0735	5.23438	4.97396
34.093	5.31771	5.125
34.1125	5.48958	5.20833
34.1319	5.27083	4.79688
34.1514	5.47396	4.89583
34.1708	5.48958	5.10938
34.1902	5.51563	4.55729
34.2097	5.53125	4.80729
34.2291	5.88021	4.86458
34.2486	5.48438	4.85417
34.2681	5.50521	4.71875
34.2875	5.29167	4.66667
34.307	5.13021	4.91146
34.3264	5.17708	4.92708
34.3458	5.43229	4.99479
34.3653	5.43229	4.75
34.3847	5.06771	4.9375
34.4042	5.66667	5.01042
34.4237	5.64583	4.67188
34.4431	5.10417	4.57292
34.4626	5.50521	4.80208
34.482	5.18229	4.89063
34.5014	5.09896	4.80208
34.5209	5.17188	4.8125
34.5403	5.66667	4.67708
34.5598	5.05729	4.65104
34.5793	5.38021	4.47396
34.5987	5.20313	4.80729
34.6182	5.5	4.95313
34.6376	5.17188	4.81771
34.6571	5.04167	4.63542
34.6765	5.35417	4.93229
34.696	5.25521	4.60417
34.7154	5.5625	4.57813
34.7349	5.16146	4.75521
34.7543	5.09896	4.73958
34.7738	5.19271	4.66146
34.7932	4.95833	4.84896
34.8127	5.34896	5.09896
34.8321	5.25521	4.93229
34.8516	5.84896	4.6875
34.871	5.97396	4.84896
34.8905	5.27604	4.43229
34.9099	5.58854	4.53646
34.9294	5.05729	4.94271
34.9488	5.33333	4.78125
34.9683	5.45833	4.88542
34.9877	4.96875	4.90625
35.0072	5.08333	4.8125
35.0266	5.39583	5.43229
35.0461	5.11458	4.96875
35.0655	5.08854	4.97396
35.085	5.10417	5.08333
35.1044	4.85938	4.89063
35.1239	5.13542	4.84375
35.1433	5.23438	4.73958
35.1628	4.83854	4.72917
35.1822	5.29167	4.86979
35.2017	5.15104	4.59375
35.2211	4.94792	4.625
35.2406	4.91146	4.77083
35.26	5	4.66667
35.2795	5.19271	4.52083
35.2989	4.76563	4.83854
35.3184	5.22917	4.55208
35.3378	4.97917	4.38542
35.3573	5.03125	4.53125
35.3767	5.03125	4.72396
35.3962	5.15104	4.625
35.4156	5.08854	4.59896
35.4351	4.72396	4.59375
35.4545	5.14063	4.67188
35.474	4.98958	4.45313
35.4934	4.93229	4.49479
35.5129	4.80729	4.77083
35.5323	4.96354	4.39583
35.5518	4.94271	4.69792
35.5712	4.83854	4.41667
35.5907	4.875	4.51563
35.6101	5.02604	4.33333
35.6296	4.90104	4.55208
35.649	4.94792	4.55208
35.6685	4.75	4.40104
35.6879	4.95313	4.29688
35.7074	5.02604	4.58333
35.7268	5.24479	4.60417
35.7463	4.57292	4.61458
35.7657	4.88021	4.38542
35.7852	4.63542	4.45833
35.8046	5.04167	4.29167
35.8241	4.48958	4.47396
35.8435	5.07813	4.66146
35.863	5.06771	4.35417
35.8824	4.98958	4.39063
35.9019	4.69792	4.84896
35.9213	5.02604	4.26563
35.9408	5.09375	4.45833
35.9602	4.86458	4.17708
35.9797	4.72917	4.52604
35.9991	4.44271	4.69792
36.0186	4.90104	4.17708
36.038	4.65625	4.49479
36.0575	4.97917	4.16146
36.0769	4.81771	4.5625
36.0964	5.15104	4.47396
36.1158	4.97396	4.26563
36.1353	5.11979	4.74479
36.1547	4.86458	4.1875
36.1742	4.79688	4.45833
36.1936	4.81771	4.44792
36.2131	4.90625	4.42188
36.2325	4.72917	4.14063
36.252	4.625	4.13542
36.2714	4.86979	4.28646
36.2909	4.63021	4.52604
36.3103	4.40104	4.47917
36.3298	4.96354	4.39063
36.3492	4.4375	4.09896
36.3687	4.86458	4.43229
36.3881	4.60417	4.53125
36.4076	4.68229	4.21354
36.427	4.67188	4.44792
36.4465	4.72396	4.28646
36.4659	4.72396	4.25521
36.4854	4.69271	4.45833
36.5048	4.625	4.30729
36.5243	4.67188	4.26563
36.5437	4.64583	4.18229
36.5632	4.22396	4.42708
36.5826	4.38542	4.29167
36.6021	4.64063	4.11979
36.6215	4.78125	4.44792
36.641	4.82292	4.41146
36.6604	4.64063	4.20833
36.6799	4.6875	4.28125
36.6993	4.55729	4.43229
36.7188	4.8125	4.67188
36.7382	4.64063	4.67188
36.7577	4.41146	4.66146
36.7771	4.56771	4.75521
36.7966	4.60938	4.79688
36.816	4.75	4.71354
36.8355	4.41667	4.56771
36.8549	4.54167	4.70833
36.8744	4.61979	4.625
36.8938	4.46875	4.61458
36.9133	4.93229	4.23438
36.9327	4.65104	4.23958
36.9522	4.6875	4.05729
36.9716	4.66146	4.05729
36.9911	4.48438	4.25
37.0105	4.41667	4.21875
37.03	4.375	4.0625
37.0494	4.40625	4.09375
37.0689	4.56771	4.19271
37.0883	4.41146	4.04688
37.1078	4.74479	4.03125
37.1272	4.70313	4.21875
37.1467	4.36458	4.39583
37.1661	4.8125	3.97396
37.1856	4.35938	4.15104
37.205	4.3125	4.19792
37.2245	4.60417	4.29688
37.2439	4.27083	4.08854
37.2634	4.30729	4.33854
37.2828	4.57292	4.11458
37.3023	4.38542	4.38542
37.3217	4.41667	4.34375
37.3412	4.1875	4.14063
37.3606	4.20833	4.10938
37.3801	4.42188	4.19271
37.3995	4.34896	4.05729
37.419	4.47917	3.98958
37.4384	4.45833	3.89063
37.4579	4.44792	4.32813
37.4773	4.61458	4.34896
37.4968	4.14063	4.00521
37.5162	4.29167	4.27604
37.5357	4.51563	4.05208
37.5551	4.74479	4.14063
37.5746	4.03125	4.28125
37.594	4.29167	3.95313
37.6135	4.32813	4.39583
37.6329	4.21875	4.30208
37.6524	4.46354	4.16146
37.6718	4.29167	4.00521
37.6913	4.5625	4.05208
37.7107	4.36458	4.03646
37.7302	4.40104	3.97396
37.7496	4.43229	3.76563
37.7691	4.48958	4.08333
37.7885	4.22396	3.91146
37.808	4.22917	4.40625
37.8274	4.375	4.14583
37.8469	4.45833	3.86979
37.8663	4.28646	4.39063
37.8858	4.35938	4.29167
37.9053	4.52083	4.07292
37.9247	4.03646	4.13021
37.9442	4.09896	4.20833
37.9636	4.36979	3.98438
37.983	4.26563	4.20313
38.0025	4.01563	4.05729
38.0219	4.01563	4.1875
38.0414	4.03125	4.1875
38.0609	4.125	4.03646
38.0803	4.50521	4.33333
38.0998	4.48958	3.95313
38.1192	4	3.96354
38.1386	4.23958	4.29167
38.1581	4.19792	3.95833
38.1775	4.30208	4.22917
38.197	4.22917	4.16146
38.2165	4.41146	4.0625
38.2359	4.16667	4.17188
38.2553	4.1875	4.23958
38.2748	4.06771	4.09896
38.2942	4.26042	4.29167
38.3137	4.28125	4.36979
38.3332	4.08333	4.28125
38.3526	4.22917	4.15104
38.3721	4.23958	4.34896
38.3915	4.19792	4.08333
38.4109	4.16146	4.20313
38.4304	4.41667	3.97396
38.4498	4.14583	4.21875
38.4693	4.01563	4.45313
38.4888	4.23438	4.5625
38.5082	4.23438	4.27604
38.5277	4.36458	4.27604
38.5471	4.15104	4.44271
38.5665	4.25	4.29167
38.586	4.16667	4.66146
38.6054	4.17188	4.35417
38.6249	4.25	4.51042
38.6444	4.19792	4.44271
38.6638	4.16146	4.67708
38.6833	4	4.85417
38.7027	4.19792	4.9375
38.7222	4.27604	5.05208
38.7416	4.19792	5.42708
38.7611	4.43229	5.63542
38.7805	4.09375	5.90104
38.8	4.35938	6.29167
38.8194	4.06771	6.84896
38.8389	4.11458	7.875
38.8583	4.19792	8.60417
38.8778	4.13021	9.38542
38.8972	4.02604	11.3385
38.9167	3.97917	12.6979
38.9361	4.13021	14.3281
38.9556	4.38542	16.0625
38.975	4.38021	16.1875
38.9945	4.16146	16.2969
39.0139	4.23438	16.7135
39.0334	4.00521	15.651
39.0528	4.26042	14.4688
39.0723	4.42708	14.0052
39.0917	4.29688	12.5781
39.1112	4.24479	11.4323
39.1306	4.33854	9.84896
39.1501	3.83333	8.42188
39.1695	4.22917	8.16667
39.189	4.28646	7.02604
39.2084	4.08854	6.34375
39.2279	4.25521	5.67708
39.2473	4.40104	5.66667
39.2668	4.46354	5.53125
39.2862	4.27604	5.20833
39.3057	4.07292	5.29167
39.3251	4.33854	4.77604
39.3446	4.06771	4.56771
39.364	4.14583	4.34375
39.3835	3.97917	4.10938
39.4029	4.09896	4.44271
39.4224	3.90104	4.61979
39.4418	4.22396	4.29167
39.4613	4.21875	4.40104
39.4807	4.04688	4.45313
39.5002	4.28646	4.375
39.5196	4.23438	4.32813
39.5391	4.27083	4.35938
39.5585	4.125	4.33854
39.578	4.59896	4.29167
39.5974	4.42708	4.09375
39.6169	4.34375	4.20313
39.6363	4.17708	4.3125
39.6558	4.46875	4.20313
39.6752	4.41146	4.19271
39.6947	4.19792	4.25521
39.7141	4.31771	4.04688
39.7336	4.13542	4.375
39.753	4.4375	4.25521
39.7725	4.375	4.31771
39.7919	4.22917	4
39.8114	3.96354	4.10417
39.8308	4.22396	4.30208
39.8503	4.01563	4.11458
39.8697	4.32813	4.3125
39.8892	3.98958	3.95313
39.9086	4.27604	4.07813
39.9281	4.23438	3.95313
39.9475	4.28646	4.16667
39.967	4.13542	3.86979
39.9864	4.33333	4.25521
40.0059	4.30729	4.32292
40.0253	4.10938	4.39063
40.0448	4.21875	4.73438
40.0642	4.23958	4.66667
40.0837	4.19271	4.30208
40.1031	4.09375	4.90104
40.1226	4.15625	4.54688
40.142	4.09896	4.16146
40.1615	4.38542	4.49479
40.1809	4.44792	4.32813
40.2004	4.19271	4.47396
40.2198	4.64583	4.06771
40.2393	4.45313	4.06771
40.2587	4.30208	4.17708
40.2782	4.63021	4.43229
40.2976	4.80208	4.02083
40.3171	4.52604	4.01563
40.3365	5.15625	4.02083
40.356	5.89063	4.04688
40.3754	6.65104	4.08854
40.3949	8.18229	3.86979
40.4143	8.78125	4.48958
40.4338	7.72396	4.23438
40.4532	6.73438	4.61979
40.4727	6.33854	4.41146
40.4921	6.55208	4.47396
40.5116	6.70313	4.60938
40.531	6.72396	4.95313
40.5505	5.83854	5.18229
40.5699	5.11979	5.32292
40.5894	4.59375	5.40104
40.6088	4.73438	5.32292
40.6283	4.60417	5.32813
40.6477	4.55208	5.53646
40.6672	4.45833	4.99479
40.6866	4.20313	4.84375
40.7061	4.65104	4.91146
40.7255	4.33333	4.5625
40.745	4.52083	4.29688
40.7644	4.26563	4.49479
40.7839	4.25	4.18229
40.8033	4.28125	4.23958
40.8228	4.38542	4.16667
40.8422	4.375	4.32292
[truncated: 991 more rows]

## Sheet: Fig 1b
	Control	3C/6H hetero-polytype
Degree	Intensity	Intensity
10.0136	3.09375	3.13542
10.033	3.11979	2.91667
10.0525	3.25	3.05729
10.0719	3.30208	2.94792
10.0914	3.14063	3.17708
10.1108	3.13021	2.81771
10.1303	3.3125	2.72917
10.1497	3.14063	3
10.1692	3.03125	2.95833
10.1887	3.17708	3.04688
10.2081	2.97917	2.90625
10.2276	3.14583	2.94792
10.247	3.28646	2.79167
10.2665	2.9375	2.8125
10.2859	3.38021	2.80729
10.3054	3.11979	2.98958
10.3248	3.28125	2.80208
10.3443	3.34375	2.79688
10.3637	2.97917	2.67188
10.3832	3.03646	3.10417
10.4026	3.16667	2.99479
10.4221	3.38021	2.97917
10.4415	3.30729	2.78646
10.461	3.25521	2.72917
10.4804	3.10938	2.61979
10.4999	2.89063	2.73958
10.5193	2.89063	2.89063
10.5388	3.24479	2.84375
10.5582	3.21875	2.71875
10.5777	3.17708	2.82813
10.5971	2.90104	2.79688
10.6166	2.76042	2.73958
10.636	3.14583	2.84375
10.6555	3.21354	2.72917
10.6749	2.88021	2.83854
10.6944	3.35938	3.00521
10.7138	2.99479	2.76042
10.7333	3.14583	2.83854
10.7527	2.82813	2.72396
10.7722	3.23438	2.69792
10.7916	2.97917	2.70833
10.8111	3.08333	2.91667
10.8305	3.125	2.89063
10.85	3.14063	2.86979
10.8694	3.04167	2.84375
10.8889	3.0625	2.72396
10.9083	3.09896	2.8125
10.9278	2.90104	2.73958
10.9472	3.25521	2.92708
10.9667	3.09896	2.72917
10.9861	2.89063	2.91146
11.0056	2.84896	2.55729
11.025	3.26563	2.76042
11.0445	3.07813	2.75
11.0639	3.21875	2.84375
11.0834	2.89583	2.81771
11.1028	3.01042	2.66146
11.1223	3.04167	2.97396
11.1417	3.08333	2.89063
11.1612	3.08333	2.73438
11.1806	3.00521	2.71354
11.2001	3.11979	2.93229
11.2195	2.98438	2.74479
11.239	3.02083	2.75
11.2584	3.0625	2.94792
11.2779	3.28646	2.66667
11.2973	2.90104	2.93229
11.3168	3.21354	2.94271
11.3362	3.30729	2.64583
11.3557	3.24479	2.77083
11.3751	3.04688	2.91667
11.3946	3.14063	2.86458
11.414	3.22917	2.84896
11.4335	2.96354	3.01042
11.4529	3.16146	2.79167
11.4724	3.28646	2.85417
11.4918	3.25	2.77604
11.5113	2.96875	2.73958
11.5307	3.25521	2.73438
11.5502	3.375	2.74479
11.5696	3.17708	2.73958
11.5891	3.43229	2.93229
11.6085	3.17188	3.04688
11.628	3.07813	2.97917
11.6474	3.21875	2.83333
11.6669	3.03646	2.90625
11.6863	3.125	2.88542
11.7058	2.98438	3.25
11.7252	3.30208	2.81771
11.7447	3.20833	2.76563
11.7641	3.38021	3.03125
11.7836	3.54167	3.14063
11.803	3.38021	3.05208
11.8225	3.42188	3.19271
11.8419	3.84896	2.97396
11.8614	3.84896	2.91667
11.8808	3.8125	3.08333
11.9003	4.29688	3.31771
11.9197	4.44271	3.03125
11.9392	4.92188	3.11458
11.9586	5.60417	3.07292
11.9781	6.10417	3.17708
11.9975	7.14063	3.03646
12.017	8.75	3.21875
12.0364	10.8125	3.03646
12.0559	12.8333	2.98958
12.0753	13.2396	2.90104
12.0948	10.5052	3.35938
12.1142	6.82813	2.88542
12.1337	4.66146	3.15104
12.1531	3.81771	3.04167
12.1726	3.46875	3.16667
12.192	3.6875	3.19271
12.2115	3.9375	2.95833
12.2309	3.72396	3.19792
12.2504	3.64583	3.11979
12.2698	3.6875	3.61458
12.2893	3.39063	3.49479
12.3087	3.375	3.48958
12.3282	3.42708	3.33333
12.3476	3.38021	3.55208
12.3671	3.15104	3.83854
12.3865	3.23438	4.03125
12.406	3.35938	4.18229
12.4254	3.45833	4.6875
12.4449	3.30729	5.1875
12.4643	3.24479	6.69792
12.4838	3.34896	7.66667
12.5032	3.25	9.5
12.5227	3.3125	9.36979
12.5421	3.375	7.47396
12.5616	3.23958	6.02083
12.581	3.20313	4.89583
12.6005	3.11458	4.58333
12.6199	3.20833	5.0625
12.6394	3.25521	4.92708
12.6588	3.53125	5.19792
12.6783	3.25	4.93229
12.6977	3.35938	5.375
12.7172	3.46875	5.73438
12.7366	3.35938	6.53646
12.7561	3.1875	6.85417
12.7755	3.50521	7.44792
12.795	3.61979	7.89583
12.8144	3.55208	9.61458
12.8339	3.60938	11.3854
12.8533	3.67188	14.1302
12.8728	3.94271	17.9115
12.8922	4.33333	22.5052
12.9117	3.91146	29.8594
12.9311	3.6875	40.9531
12.9506	3.54688	52.151
12.97	3.69792	64.9792
12.9895	3.69792	73.3177
13.0089	4.16667	74.276
13.0284	3.79688	70.3802
13.0478	3.6875	60.0156
13.0673	3.74479	48.651
13.0867	3.85938	37.375
13.1062	3.71875	27.1042
13.1256	3.86979	20.9688
13.1451	4.28125	16.2188
13.1645	3.75521	12.5729
13.184	3.60417	11.0573
13.2034	3.89063	9.77604
13.2229	4.07292	8.61458
13.2423	4.08854	8.17188
13.2618	4.20313	7.51042
13.2812	4.04167	6.52083
13.3007	4.26042	6.59896
13.3201	4.27604	6.1875
13.3396	4.17708	5.98958
13.359	4.47396	5.94271
13.3785	4.19792	5.61979
13.3979	4.60938	5.22917
13.4174	4.6875	5.24479
13.4368	4.875	5.09896
13.4563	5.11979	4.9375
13.4757	5.20833	5.17708
13.4952	5.5	5.10417
13.5146	5.28125	5.02083
13.5341	5.65625	4.98958
13.5535	5.88542	5.10417
13.573	6	4.77083
13.5924	5.85417	5.29688
13.6119	6.50521	5.20833

## Sheet: Fig 1e
Azimuthal angle (theta)	Integrated intensity (a.u.)
3	13472.6
4	10957.6
5	8340.89
6	6999.41
7	5941.51
8	5550.83
9	5552.81
10	5773
11	6581.31
12	6171.59
13	8535.1
14	9282.75
15	13379.6
16	12354.9
17	9141.34
18	6740.81
19	4683.43
20	4687.71
21	3663.12
22	3366.26
23	3195.9
24	3049.7
25	3107.33
26	2896.51
27	3023.51
28	2947.93
29	3245.93
30	3363.31
31	3367.76
32	3212.44
33	3224.44
34	3251.95
35	3029.8
36	2990.12
37	3420.48
38	3181.14
39	3127.88
40	3102.9
41	3339.6
42	3564.34
43	3089.23
44	3018.44
45	3049.4
46	3344.46
47	3412.16
48	3660.74
49	4508.91
50	5031.34
51	7196.22
52	8535.19
53	12782.2
54	11775.7
55	8377.81
56	6169.76
57	5265.66
58	4115.22
59	3747.44
60	3113.02
61	3149.8
62	2983.92
63	3052.65
64	2995.56
65	3199.29
66	2981.17
67	3096.95
68	3350.03
69	3078.61
70	2908.62
71	2937.46
72	3192.9
73	3413.27
74	4362.19
75	4425.45
76	5336.78
77	5811.86
78	6141.36
79	4368.07
80	3740.52
81	2991.59
82	2845.38
83	2688.18
84	2482.19
85	2177.95
86	1564.06

## Sheet: Fig 2a
	Control	3C/6H hetero-polytype
Wavelength (nm)	PL intensity	PL intensity
550	400	970
551	360	1100
552	430	910
553	400	920
554	420	1090
555	440	850
556	250	960
557	350	820
558	250	850
559	320	1070
560	420	1080
561	430	840
562	340	850
563	470	810
564	390	790
565	350	840
566	360	860
567	370	1110
568	340	850
569	560	950
570	430	700
571	320	800
572	370	910
573	440	830
574	430	650
575	450	700
576	370	610
577	350	620
578	330	890
579	330	640
580	310	600
581	320	850
582	390	820
583	360	780
584	390	800
585	330	830
586	510	750
587	320	750
588	410	780
589	360	730
590	470	730
591	430	800
592	280	630
593	460	740
594	380	700
595	420	780
596	370	680
597	290	640
598	320	840
599	280	830
600	350	710
601	420	780
602	350	800
603	460	560
604	320	830
605	320	870
606	360	720
607	330	810
608	400	640
609	450	660
610	550	780
611	460	810
612	460	790
613	370	870
614	430	660
615	410	580
616	510	840
617	360	770
618	300	900
619	400	680
620	320	830
621	520	890
622	500	770
623	440	860
624	290	820
625	330	680
626	450	810
627	400	830
628	320	870
629	300	830
630	440	830
631	330	830
632	370	770
633	430	1090
634	470	950
635	420	820
636	480	860
637	340	1000
638	370	870
639	280	700
640	410	950
641	350	930
642	330	1190
643	320	1040
644	340	1050
645	250	1130
646	400	890
647	510	1310
648	370	1210
649	380	1210
650	340	1360
651	390	1240
652	420	1090
653	400	1320
654	370	1470
655	380	1430
656	320	1450
657	400	1590
658	380	1600
659	280	1550
660	440	1830
661	490	1650
662	360	1950
663	340	1930
664	500	1930
665	450	1930
666	330	2270
667	330	2260
668	380	2410
669	380	2750
670	470	2600
671	380	2460
672	290	2940
673	300	3000
674	420	3300
675	380	3870
676	470	3950
677	330	3800
678	330	4160
679	360	4370
680	410	4500
681	470	4790
682	340	5140
683	410	5540
684	350	5430
685	290	6050
686	290	6210
687	470	6660
688	300	6760
689	430	7190
690	580	7680
691	420	7940
692	290	8770
693	460	9230
694	440	8980
695	490	9880
696	370	10760
697	400	11590
698	430	11360
699	350	12310
700	370	13390
701	550	14500
702	390	14710
703	470	15430
704	490	17170
705	300	18190
706	400	18170
707	330	19320
708	480	20830
709	470	22440
710	350	23690
711	440	25000
712	470	26590
713	510	27850
714	370	29130
715	460	31330
716	470	33690
717	450	34610
718	420	37990
719	390	40410
720	390	41540
721	360	43500
722	380	45910
723	390	49610
724	550	53050
725	600	55410
726	400	58110
727	320	62390
728	450	64440
729	360	68840
730	440	72620
731	400	77500
732	470	83630
733	390	89760
734	580	91460
735	330	97610
736	330	103700
737	470	110200
738	370	114750
739	430	121850
740	430	130720
741	350	136480
742	400	145460
743	510	152240
744	380	160720
745	420	172300
746	530	180610
747	370	190670
748	250	203110
749	470	212470
750	440	227340
751	320	235330
752	350	248550
753	340	264170
754	330	282870
755	340	296490
756	350	311330
757	460	331390
758	420	350640
759	390	368140
760	260	389950
761	400	408910
762	300	432440
763	470	459470
764	370	484140
765	360	507480
766	440	536400
767	330	568410
768	440	602100
769	440	633720
770	420	667940
771	280	703590
772	410	748390
773	280	792340
774	450	838030
775	510	876180
776	430	930240
777	410	992180
778	440	1042980
779	470	1100820
780	390	1159070
781	390	1222180
782	400	1298240
783	370	1371360
784	310	1440530
785	400	1511960
786	280	1595460
787	490	1677950
788	450	1761060
789	390	1842230
790	450	1923920
791	340	2008970
792	510	2103100
793	420	2182490
794	410	2266830
795	390	2345010
796	360	2425340
797	400	2501610
798	340	2565650
799	280	2623990
800	520	2687850
801	460	2746330
802	420	2792300
803	320	2846570
804	400	2876660
805	410	2906490
806	370	2939940
807	300	2962640
808	360	2969720
809	390	2982880
810	400	2988180
811	340	2986980
812	350	2987160
813	450	2956930
814	230	2939090
815	450	2909490
816	280	2869210
817	420	2821850
818	390	2766420
819	510	2713310
820	340	2644270
821	450	2561440
822	260	2482610
823	510	2388900
824	460	2275750
825	400	2168240
826	420	2043740
827	240	1922950
828	390	1801970
829	420	1660050
830	340	1530880
831	330	1413100
832	360	1283940
833	370	1168870
834	420	1033920
835	350	919530
836	600	819330
837	260	726840
838	310	635250
839	550	553490
840	410	478820
841	390	411080
842	390	352610
843	240	305340
844	470	262060
845	370	222680
846	400	188870
847	280	161310
848	360	135130
849	390	113670
850	450	97270
851	460	79830
852	430	67850
853	350	58960
854	400	48590
855	330	40870
856	300	34710
857	410	28800
858	300	24170
859	430	20090
860	320	16680
861	380	14890
862	370	11230
863	340	10550
864	350	9100
865	340	7650
866	370	6270
867	340	5350
868	400	4690
869	340	4130
870	280	3220
871	420	3430
872	420	2730
873	490	2410
874	300	1930
875	450	1980

## Sheet: Fig 2b
Control		3C/6H hetero-polytype
Time (ns)	Norm. counts	Time (ns)	Norm. counts
0.19531	0.09671	3.17383	0.11192
0.39063	0.10494	6.34766	0.07056
0.58594	0.09053	9.52148	0.09002
0.78125	0.13169	12.6953	0.08029
0.97656	0.11111	15.8691	0.2871
1.17188	0.10905	19.043	0.77372
1.36719	0.0823	22.2168	0.85645
1.5625	0.09877	25.3906	0.88078
1.75781	0.07202	28.5645	0.87348
1.95313	0.09259	31.7383	0.81022
2.14844	0.08436	34.9121	0.87591
2.34375	0.08025	38.0859	0.79319
2.53906	0.07819	41.2598	0.88808
2.73438	0.07202	44.4336	0.83212
2.92969	0.10082	47.6074	0.87591
3.125	0.08642	50.7812	0.83942
3.32031	0.07819	53.9551	0.87105
3.51563	0.06584	57.1289	0.80779
3.71094	0.07407	60.3027	1
3.90625	0.08025	63.4766	0.83698
4.10156	0.08025	66.6504	0.85158
4.29688	0.08848	69.8242	0.81509
4.49219	0.07613	72.9981	0.80292
4.6875	0.08642	76.1719	0.88564
4.88281	0.07407	79.3457	0.82725
5.07813	0.07819	82.5195	0.91971
5.27344	0.08642	85.6934	0.90511
5.46875	0.07202	88.8672	0.90754
5.66406	0.07613	92.041	0.85401
5.85938	0.0823	95.2148	0.79075
6.05469	0.10288	98.3887	0.84428
6.25	0.08848	101.562	0.78832
6.44531	0.08642	104.736	0.81995
6.64063	0.08436	107.91	0.83698
6.83594	0.09259	111.084	0.85401
7.03125	0.08025	114.258	0.86861
7.22656	0.07613	117.432	0.80292
7.42188	0.08848	120.605	0.76399
7.61719	0.07819	123.779	0.83212
7.8125	0.07819	126.953	0.89051
8.00781	0.07613	130.127	0.87835
8.20313	0.09465	133.301	0.76642
8.39844	0.09053	136.475	0.87835
8.59375	0.08642	139.648	0.94891
8.78906	0.10494	142.822	0.88321
8.98438	0.0823	145.996	0.81509
9.17969	0.09877	149.17	0.83942
9.375	0.08025	152.344	0.85158
9.57031	0.0823	155.518	0.88808
9.76563	0.08436	158.691	0.81995
9.96094	0.0823	161.865	0.86131
10.1562	0.08436	165.039	0.78589
10.3516	0.08848	168.213	0.82238
10.5469	0.07407	171.387	0.81509
10.7422	0.10288	174.561	0.82725
10.9375	0.09671	177.734	0.81995
11.1328	0.07613	180.908	0.85401
11.3281	0.08436	184.082	0.83455
11.5234	0.08025	187.256	0.79562
11.7188	0.09465	190.43	0.81022
11.9141	0.0679	193.604	0.76642
12.1094	0.07613	196.777	0.81022
12.3047	0.09053	199.951	0.77372
12.5	0.09465	203.125	0.86861
12.6953	0.11317	206.299	0.74453
12.8906	0.07202	209.473	0.80292
13.0859	0.09671	212.646	0.84915
13.2812	0.12963	215.82	0.80779
13.4766	0.22222	218.994	0.87835
13.6719	0.28601	222.168	0.82238
13.8672	0.39506	225.342	0.87105
14.0625	0.48765	228.516	0.85158
14.2578	0.60288	231.689	0.83698
14.4531	0.75514	234.863	0.75182
14.6484	0.85597	238.037	0.80292
14.8438	0.81893	241.211	0.82968
15.0391	0.90329	244.385	0.78589
15.2344	0.893	247.559	0.82482
15.4297	0.91564	250.732	0.78345
15.625	0.86626	253.906	0.82725
15.8203	0.94033	257.08	0.75912
16.0156	0.88066	260.254	0.84185
16.2109	0.90535	263.428	0.79562
16.4062	1	266.602	0.87591
16.6016	0.8642	269.775	0.83698
16.7969	0.8642	272.949	0.83698
16.9922	0.88889	276.123	0.77859
17.1875	0.85185	279.297	0.76642
17.3828	0.8251	282.471	0.77372
17.5781	0.87449	285.645	0.72263
17.7734	0.95679	288.818	0.79075
17.9688	0.84979	291.992	0.81265
18.1641	0.84156	295.166	0.79319
18.3594	0.81276	298.34	0.6983
18.5547	0.91975	301.514	0.81752
18.75	0.94444	304.688	0.82482
18.9453	0.83951	307.861	0.82238
19.1406	0.96296	311.035	0.80535
19.3359	0.91152	314.209	0.81995
19.5312	0.86626	317.383	0.82725
19.7266	0.85391	320.557	0.85158
19.9219	0.8642	323.73	0.79075
20.1172	0.82099	326.904	0.76399
20.3125	0.87654	330.078	0.76156
20.5078	0.89918	333.252	0.79075
20.7031	0.88477	336.426	0.80292
20.8984	0.91564	339.6	0.86131
21.0938	0.92798	342.773	0.88321
21.2891	0.87037	345.947	0.78345
21.4844	0.83951	349.121	0.72019
21.6797	0.87654	352.295	0.82238
21.875	0.88066	355.469	0.75182
22.0703	0.78601	358.643	0.79319
22.2656	0.84156	361.816	0.81022
22.4609	0.86214	364.99	0.80779
22.6562	0.83333	368.164	0.78832
22.8516	0.8642	371.338	0.78345
23.0469	0.84362	374.512	0.81265
23.2422	0.93827	377.686	0.78589
23.4375	0.85185	380.859	0.70073
23.6328	0.8786	384.033	0.74209
23.8281	0.88889	387.207	0.74939
24.0234	0.90535	390.381	0.84672
24.2188	0.85802	393.555	0.81265
24.4141	0.86214	396.729	0.73236
24.6094	0.80453	399.902	0.74453
24.8047	0.87243	403.076	0.72749
25	0.89506	406.25	0.79075
25.1953	0.80453	409.424	0.76886
25.3906	0.85391	412.598	0.77372
25.5859	0.88477	415.771	0.72506
25.7812	0.8786	418.945	0.79562
25.9766	0.83539	422.119	0.78102
26.1719	0.92387	425.293	0.83698
26.3672	0.83128	428.467	0.84915
26.5625	0.85185	431.641	0.85158
26.7578	0.84156	434.814	0.72019
26.9531	0.90329	437.988	0.79319
27.1484	0.90741	441.162	0.70316
27.3438	0.87449	444.336	0.79805
27.5391	0.84156	447.51	0.78102
27.7344	0.7963	450.684	0.76642
27.9297	0.92593	453.857	0.77859
28.125	0.76132	457.031	0.78345
28.3203	0.95267	460.205	0.68856
28.5156	0.893	463.379	0.75669
28.7109	0.77572	466.553	0.74939
28.9062	0.893	469.727	0.74209
29.1016	0.84362	472.9	0.77372
29.2969	0.87449	476.074	0.80535
29.4922	0.83539	479.248	0.79805
29.6875	0.82922	482.422	0.83698
29.8828	0.84979	485.596	0.72019
30.0781	0.84774	488.77	0.74209
30.2734	0.72428	491.943	0.77616
30.4688	0.80247	495.117	0.75912
30.6641	0.83128	498.291	0.75669
30.8594	0.83333	501.465	0.83455
31.0547	0.81687	504.639	0.75669
31.25	0.85185	507.812	0.80292
31.4453	0.8251	510.986	0.7056
31.6406	0.90947	514.16	0.77859
31.8359	0.83333	517.334	0.76399
32.0312	0.84156	520.508	0.76156
32.2266	0.85597	523.682	0.83212
32.4219	0.75309	526.855	0.75912
32.6172	0.82922	530.029	0.72263
32.8125	0.78189	533.203	0.75426
33.0078	0.80864	536.377	0.71533
33.2031	0.78807	539.551	0.81265
33.3984	0.8251	542.725	0.76399
33.5938	0.81687	545.898	0.72749
33.7891	0.85597	549.072	0.66667
33.9844	0.85597	552.246	0.80292
34.1797	0.82922	555.42	0.7056
34.375	0.81276	558.594	0.72263
34.5703	0.83128	561.768	0.78102
34.7656	0.80864	564.941	0.71533
34.9609	0.7428	568.115	0.81022
35.1562	0.82099	571.289	0.72019
35.3516	0.82305	574.463	0.7056
35.5469	0.80864	577.637	0.7129
35.7422	0.6893	580.811	0.75426
35.9375	0.80658	583.984	0.69343
36.1328	0.76749	587.158	0.76156
36.3281	0.81893	590.332	0.75182
36.5234	0.88683	593.506	0.78102
36.7188	0.78395	596.68	0.6691
36.9141	0.85597	599.854	0.78589
37.1094	0.75926	603.027	0.6983
37.3047	0.78807	606.201	0.79075
37.5	0.86831	609.375	0.82238
37.6953	0.81687	612.549	0.79805
37.8906	0.79835	615.723	0.73236
38.0859	0.8642	618.896	0.72749
38.2812	0.83745	622.07	0.74696
38.4766	0.77572	625.244	0.71533
38.6719	0.83128	628.418	0.72749
38.8672	0.74074	631.592	0.71046
39.0625	0.71811	634.766	0.76642
39.2578	0.82716	637.939	0.75182
39.4531	0.78601	641.113	0.75426
39.6484	0.78601	644.287	0.71046
39.8438	0.82716	647.461	0.67883
40.0391	0.73045	650.635	0.74209
40.2344	0.80864	653.809	0.71533
40.4297	0.76543	656.982	0.78345
40.625	0.77984	660.156	0.75426
40.8203	0.8107	663.33	0.71533
41.0156	0.80453	666.504	0.77859
41.2109	0.81893	669.678	0.691
41.4062	0.83951	672.852	0.74696
41.6016	0.75926	676.025	0.72993
41.7969	0.77572	679.199	0.71533
41.9922	0.80453	682.373	0.76642
42.1875	0.76543	685.547	0.76886
42.3828	0.79835	688.721	0.74696
42.5781	0.87037	691.895	0.81022
42.7734	0.75103	695.068	0.6618
42.9688	0.75103	698.242	0.6983
43.1641	0.80247	701.416	0.68613
43.3594	0.83745	704.59	0.75912
43.5547	0.84362	707.764	0.73236
43.75	0.83745	710.938	0.72993
43.9453	0.69753	714.111	0.78102
44.1406	0.81276	717.285	0.70316
44.3359	0.78189	720.459	0.78832
44.5312	0.7963	723.633	0.76886
44.7266	0.78189	726.807	0.73479
44.9219	0.83128	729.98	0.76886
45.1172	0.68519	733.154	0.6983
45.3125	0.76955	736.328	0.74939
45.5078	0.7963	739.502	0.74453
45.7031	0.74897	742.676	0.69343
45.8984	0.82305	745.85	0.72993
46.0938	0.72222	749.023	0.73723
46.2891	0.77984	752.197	0.69586
46.4844	0.74691	755.371	0.72506
46.6797	0.80864	758.545	0.71776
46.875	0.69753	761.719	0.691
47.0703	0.6749	764.893	0.691
47.2656	0.78807	768.066	0.75182
47.4609	0.69959	771.24	0.66667
47.6562	0.77778	774.414	0.66667
47.8516	0.79835	777.588	0.67883
48.0469	0.82099	780.762	0.67153
48.2422	0.7037	783.936	0.70803
48.4375	0.80453	787.109	0.76156
48.6328	0.78807	790.283	0.6837
48.8281	0.69136	793.457	0.691
49.0234	0.75514	796.631	0.73723
49.2188	0.78189	799.805	0.7056
49.4141	0.76543	802.979	0.73966
49.6094	0.72634	806.152	0.73966
49.8047	0.8786	809.326	0.71533
50	0.82305	812.5	0.70073
50.1953	0.7428	815.674	0.76642
50.3906	0.76749	818.848	0.65207
50.5859	0.69753	822.021	0.70073
50.7812	0.82099	825.195	0.68856
50.9766	0.72428	828.369	0.7129
51.1719	0.74691	831.543	0.74696
51.3672	0.84362	834.717	0.71776
51.5625	0.81687	837.891	0.691
51.7578	0.79012	841.064	0.67397
51.9531	0.74691	844.238	0.70316
52.1484	0.65226	847.412	0.73966
52.3438	0.76749	850.586	0.6691
52.5391	0.77366	853.76	0.72993
52.7344	0.76543	856.934	0.68127
52.9297	0.72222	860.107	0.70316
53.125	0.79424	863.281	0.68613
53.3203	0.73457	866.455	0.60584
53.5156	0.81893	869.629	0.82725
53.7109	0.84156	872.803	0.64477
53.9062	0.74897	875.977	0.6472
54.1016	0.77778	879.15	0.7056
54.2969	0.71811	882.324	0.74453
54.4922	0.75103	885.498	0.68127
54.6875	0.78395	888.672	0.6618
54.8828	0.71605	891.846	0.67153
55.0781	0.74897	895.02	0.70316
55.2734	0.64815	898.193	0.70073
55.4688	0.7572	901.367	0.67883
55.6641	0.78807	904.541	0.691
55.8594	0.76749	907.715	0.77859
56.0547	0.69136	910.889	0.70073
56.25	0.72222	914.062	0.7129
56.4453	0.78601	917.236	0.71046
56.6406	0.72016	920.41	0.71776
56.8359	0.6749	923.584	0.76886
57.0312	0.75103	926.758	0.7129
57.2266	0.74691	929.932	0.691
57.4219	0.73251	933.105	0.57664
57.6172	0.77572	936.279	0.6983
57.8125	0.74074	939.453	0.70803
58.0078	0.7428	942.627	0.62774
58.2031	0.69959	945.801	0.64477
58.3984	0.73868	948.975	0.60341
58.5938	0.73868	952.148	0.75426
58.7891	0.69959	955.322	0.74453
58.9844	0.69547	958.496	0.69343
59.1797	0.6893	961.67	0.6545
59.375	0.66255	964.844	0.72019
59.5703	0.68313	968.018	0.66667
59.7656	0.73045	971.191	0.68127
59.9609	0.73457	974.365	0.66667
60.1562	0.71193	977.539	0.71533
60.3516	0.70988	980.713	0.74209
60.5469	0.6893	983.887	0.73723
60.7422	0.72428	987.061	0.691
60.9375	0.7572	990.234	0.69586
61.1328	0.67284	993.408	0.69586
61.3281	0.65021	996.582	0.61314
61.5234	0.69342	999.756	0.69343
61.7188	0.71811	1002.93	0.75182
61.9141	0.7963	1006.1	0.72263
62.1094	0.67695	1009.28	0.74453
62.3047	0.65638	1012.45	0.69343
62.5	0.69547	1015.62	0.6326
62.6953	0.72016	1018.8	0.60341
62.8906	0.77778	1021.97	0.67153
63.0859	0.73251	1025.15	0.72019
63.2812	0.7716	1028.32	0.64964
63.4766	0.72428	1031.49	0.6326
63.6719	0.68107	1034.67	0.67883
63.8672	0.77366	1037.84	0.69343
64.0625	0.70782	1041.02	0.64964
64.2578	0.74074	1044.19	0.60584
64.4531	0.76543	1047.36	0.66423
64.6484	0.7716	1050.54	0.70073
64.8438	0.73663	1053.71	0.73236
65.0391	0.6749	1056.88	0.61557
65.2344	0.74486	1060.06	0.71046
65.4297	0.7284	1063.23	0.73723
65.625	0.66461	1066.41	0.66667
65.8203	0.65021	1069.58	0.68613
66.0156	0.69136	1072.75	0.67153
66.2109	0.65021	1075.93	0.70803
66.4062	0.6749	1079.1	0.68613
66.6016	0.76132	1082.28	0.60097
66.7969	0.69136	1085.45	0.67153
66.9922	0.68107	1088.62	0.65207
67.1875	0.80453	1091.8	0.63017
67.3828	0.72222	1094.97	0.67153
67.5781	0.69136	1098.14	0.70803
67.7734	0.67901	1101.32	0.65937
67.9688	0.62963	1104.49	0.70316
68.1641	0.66255	1107.67	0.71533
68.3594	0.62757	1110.84	0.69586
68.5547	0.70988	1114.01	0.71533
68.75	0.64403	1117.19	0.6691
68.9453	0.6893	1120.36	0.70803
69.1406	0.71399	1123.54	0.6326
69.3359	0.72428	1126.71	0.59611
69.5312	0.70988	1129.88	0.64477
69.7266	0.6358	1133.06	0.6983
69.9219	0.65226	1136.23	0.6837
70.1172	0.72634	1139.4	0.6399
70.3125	0.71193	1142.58	0.65207
70.5078	0.66255	1145.75	0.62774
70.7031	0.6749	1148.93	0.60341
70.8984	0.59465	1152.1	0.59854
71.0938	0.71399	1155.27	0.64477
71.2891	0.67078	1158.45	0.65207
71.4844	0.68724	1161.62	0.75182
71.6797	0.68724	1164.79	0.67397
71.875	0.66049	1167.97	0.62044
72.0703	0.68313	1171.14	0.65693
72.2656	0.71399	1174.32	0.62044
72.4609	0.72016	1177.49	0.56934
72.6562	0.72222	1180.66	0.58394
72.8516	0.68724	1183.84	0.6691
73.0469	0.71193	1187.01	0.60097
73.2422	0.67078	1190.19	0.68856
73.4375	0.7037	1193.36	0.62287
73.6328	0.65226	1196.53	0.60097
73.8281	0.74691	1199.71	0.6399
74.0234	0.6214	1202.88	0.6691
74.2188	0.65226	1206.05	0.67397
74.4141	0.7037	1209.23	0.6837
74.6094	0.64403	1212.4	0.7056
74.8047	0.63169	1215.58	0.66667
75	0.70782	1218.75	0.72019
75.1953	0.64198	1221.92	0.691
75.3906	0.69342	1225.1	0.67153
75.5859	0.68519	1228.27	0.58394
75.7812	0.68313	1231.45	0.6399
75.9766	0.65226	1234.62	0.59367
76.1719	0.72016	1237.79	0.691
76.3672	0.7428	1240.97	0.60341
76.5625	0.66667	1244.14	0.64477
76.7578	0.69547	1247.31	0.6326
76.9531	0.63786	1250.49	0.6837
77.1484	0.6749	1253.66	0.691
77.3438	0.63169	1256.84	0.66423
77.5391	0.6358	1260.01	0.69586
77.7344	0.6749	1263.18	0.68856
77.9297	0.65844	1266.36	0.60097
78.125	0.64815	1269.53	0.63017
78.3203	0.66667	1272.71	0.62044
78.5156	0.56584	1275.88	0.64964
78.7109	0.66667	1279.05	0.59124
78.9062	0.61523	1282.23	0.65693
79.1016	0.64198	1285.4	0.70316
79.2969	0.69342	1288.57	0.6472
79.4922	0.65638	1291.75	0.59367
79.6875	0.63786	1294.92	0.60097
79.8828	0.62346	1298.1	0.63017
80.0781	0.76749	1301.27	0.6618
80.2734	0.65226	1304.44	0.691
80.4688	0.70165	1307.62	0.69343
80.6641	0.63786	1310.79	0.66667
80.8594	0.68107	1313.96	0.62287
81.0547	0.66049	1317.14	0.63504
81.25	0.68519	1320.31	0.63017
81.4453	0.68519	1323.49	0.6983
81.6406	0.69753	1326.66	0.62774
81.8359	0.64198	1329.83	0.6545
82.0312	0.6214	1333.01	0.62774
82.2266	0.65844	1336.18	0.62287
82.4219	0.65432	1339.36	0.57421
82.6172	0.73663	1342.53	0.56448
82.8125	0.6214	1345.7	0.68856
83.0078	0.57202	1348.88	0.6472
83.2031	0.64609	1352.05	0.61557
83.3984	0.64609	1355.22	0.73479
83.5938	0.70165	1358.4	0.71046
83.7891	0.69547	1361.57	0.62774
83.9844	0.65226	1364.75	0.66667
84.1797	0.67078	1367.92	0.72263
84.375	0.65638	1371.09	0.62044
84.5703	0.58642	1374.27	0.53528
84.7656	0.66461	1377.44	0.59367
84.9609	0.60494	1380.62	0.56448
85.1562	0.63169	1383.79	0.64234
85.3516	0.63992	1386.96	0.62287
85.5469	0.62963	1390.14	0.64477
85.7422	0.62551	1393.31	0.66667
85.9375	0.60905	1396.48	0.62774
86.1328	0.64198	1399.66	0.60097
86.3281	0.73251	1402.83	0.59854
86.5234	0.60288	1406.01	0.6326
86.7188	0.65226	1409.18	0.68613
86.9141	0.60905	1412.35	0.57908
87.1094	0.65638	1415.53	0.62287
87.3047	0.65844	1418.7	0.63747
87.5	0.67284	1421.88	0.58151
87.6953	0.62757	1425.05	0.63747
87.8906	0.64815	1428.22	0.6399
88.0859	0.60905	1431.4	0.60827
88.2812	0.61934	1434.57	0.60827
88.4766	0.58848	1437.74	0.65937
88.6719	0.67284	1440.92	0.62044
88.8672	0.69547	1444.09	0.64234
89.0625	0.64403	1447.27	0.53771
89.2578	0.68724	1450.44	0.64477
89.4531	0.65432	1453.61	0.67883
89.6484	0.71193	1456.79	0.6253
89.8438	0.61934	1459.96	0.60584
90.0391	0.65638	1463.13	0.60584
90.2344	0.61728	1466.31	0.63504
90.4297	0.65432	1469.48	0.66667
90.625	0.57819	1472.66	0.6326
90.8203	0.61728	1475.83	0.65207
91.0156	0.63374	1479	0.64964
91.2109	0.66461	1482.18	0.59611
91.4062	0.56996	1485.35	0.7056
91.6016	0.58025	1488.53	0.61071
91.7969	0.60288	1491.7	0.61557
91.9922	0.56996	1494.87	0.65693
92.1875	0.61523	1498.05	0.6764
92.3828	0.64815	1501.22	0.63747
92.5781	0.62551	1504.39	0.55718
92.7734	0.66872	1507.57	0.64477
92.9688	0.60494	1510.74	0.6326
93.1641	0.68107	1513.92	0.56691
93.3594	0.62346	1517.09	0.62774
93.5547	0.62757	1520.26	0.60584
93.75	0.65021	1523.44	0.55474
93.9453	0.60494	1526.61	0.65693
94.1406	0.5679	1529.79	0.63504
94.3359	0.61111	1532.96	0.57664
94.5312	0.58848	1536.13	0.61314
94.7266	0.69136	1539.31	0.61071
94.9219	0.66667	1542.48	0.61314
95.1172	0.64403	1545.65	0.62044
95.3125	0.62963	1548.83	0.58394
95.5078	0.60905	1552	0.6472
95.7031	0.64403	1555.18	0.56934
95.8984	0.58848	1558.35	0.61071
96.0938	0.60905	1561.52	0.61557
96.2891	0.56584	1564.7	0.64234
96.4844	0.65844	1567.87	0.56934
96.6797	0.56584	1571.04	0.7056
96.875	0.63992	1574.22	0.58637
97.0703	0.59053	1577.39	0.53528
97.2656	0.63786	1580.57	0.6545
97.4609	0.60082	1583.74	0.6764
97.6562	0.59671	1586.91	0.65207
97.8516	0.64609	1590.09	0.55961
98.0469	0.61111	1593.26	0.61557
98.2422	0.66667	1596.44	0.63017
98.4375	0.57613	1599.61	0.64477
98.6328	0.60494	1602.78	0.63017
98.8281	0.65638	1605.96	0.64964
99.0234	0.64198	1609.13	0.64964
99.2188	0.63992	1612.3	0.56691
99.4141	0.56996	1615.48	0.54745
99.6094	0.63786	1618.65	0.51825
99.8047	0.58642	1621.83	0.618
100	0.67901	1625	0.58394
100.195	0.6214	1628.17	0.54988
100.391	0.64403	1631.35	0.59611
100.586	0.56996	1634.52	0.62774
100.781	0.61317	1637.7	0.62044
100.977	0.63374	1640.87	0.62287
101.172	0.62757	1644.04	0.54015
101.367	0.5679	1647.22	0.63747
101.562	0.58848	1650.39	0.6326
101.758	0.63169	1653.56	0.6399
101.953	0.59671	1656.74	0.55231
102.148	0.54938	1659.91	0.56204
102.344	0.60288	1663.09	0.67153
102.539	0.6358	1666.26	0.70803
102.734	0.59465	1669.43	0.60827
102.93	0.64403	1672.61	0.6545
103.125	0.607	1675.78	0.61071
103.32	0.65226	1678.96	0.56934
103.516	0.63169	1682.13	0.57908
103.711	0.6214	1685.3	0.60827
103.906	0.59877	1688.48	0.61071
104.102	0.66049	1691.65	0.55474
104.297	0.59877	1694.82	0.58637
104.492	0.62551	1698	0.57908
104.688	0.64815	1701.17	0.52555
104.883	0.64198	1704.35	0.52555
105.078	0.59671	1707.52	0.62044
105.273	0.58025	1710.69	0.56934
105.469	0.61523	1713.87	0.55474
105.664	0.61934	1717.04	0.54015
105.859	0.607	1720.21	0.57178
106.055	0.59259	1723.39	0.6472
106.25	0.60494	1726.56	0.59367
106.445	0.61111	1729.74	0.59367
106.641	0.61111	1732.91	0.59367
106.836	0.59259	1736.08	0.54745
107.031	0.58025	1739.26	0.57178
107.227	0.61523	1742.43	0.56691
107.422	0.60905	1745.61	0.6253
107.617	0.66667	1748.78	0.58637
107.812	0.56584	1751.95	0.55474
108.008	0.56173	1755.13	0.55474
108.203	0.57202	1758.3	0.55474
108.398	0.60082	1761.47	0.59611
108.594	0.63169	1764.65	0.55961
108.789	0.60288	1767.82	0.53771
108.984	0.58642	1771	0.57178
109.18	0.63169	1774.17	0.56934
109.375	0.54115	1777.34	0.54258
109.57	0.59259	1780.52	0.56934
109.766	0.55967	1783.69	0.60097
109.961	0.59465	1786.87	0.57664
110.156	0.66461	1790.04	0.59611
110.352	0.61111	1793.21	0.48175
110.547	0.63169	1796.39	0.60097
110.742	0.63786	1799.56	0.54988
110.938	0.63786	1802.73	0.53771
111.133	0.58848	1805.91	0.61314
111.328	0.56996	1809.08	0.58637
111.523	0.62551	1812.26	0.56691
111.719	0.58848	1815.43	0.54258
111.914	0.62963	1818.6	0.54015
112.109	0.62346	1821.78	0.6253
112.305	0.58025	1824.95	0.58881
112.5	0.54733	1828.12	0.56934
112.695	0.61317	1831.3	0.62774
112.891	0.54115	1834.47	0.56448
113.086	0.57202	1837.65	0.57908
113.281	0.54938	1840.82	0.59611
113.477	0.60905	1843.99	0.51582
113.672	0.54733	1847.17	0.54258
113.867	0.5144	1850.34	0.51338
114.062	0.51029	1853.52	0.58394
114.258	0.5679	1856.69	0.55961
114.453	0.58848	1859.86	0.58881
114.648	0.58436	1863.04	0.56934
114.844	0.57407	1866.21	0.60827
115.039	0.59877	1869.38	0.55961
115.234	0.60288	1872.56	0.56204
115.43	0.59465	1875.73	0.56691
115.625	0.5535	1878.91	0.50122
115.82	0.61728	1882.08	0.58881
116.016	0.63374	1885.25	0.58151
116.211	0.61728	1888.43	0.53771
116.406	0.57819	1891.6	0.61557
116.602	0.5679	1894.78	0.59854
116.797	0.61523	1897.95	0.56204
116.992	0.57202	1901.12	0.52068
117.188	0.59053	1904.3	0.63017
117.383	0.54733	1907.47	0.50122
117.578	0.55556	1910.64	0.56448
117.773	0.57407	1913.82	0.56448
117.969	0.53704	1916.99	0.50608
118.164	0.61934	1920.17	0.56448
118.359	0.52058	1923.34	0.55961
118.555	0.56173	1926.51	0.63504
118.75	0.56584	1929.69	0.49392
118.945	0.51852	1932.86	0.54015
119.141	0.55967	1936.04	0.54258
119.336	0.53704	1939.21	0.6253
119.531	0.58848	1942.38	0.54015
119.727	0.58436	1945.56	0.52068
119.922	0.61317	1948.73	0.58881
120.117	0.56584	1951.9	0.59367
120.312	0.53909	1955.08	0.56448
120.508	0.64403	1958.25	0.49635
120.703	0.47325	1961.43	0.53528
120.898	0.61317	1964.6	0.53041
121.094	0.54733	1967.77	0.60827
121.289	0.66667	1970.95	0.57908
121.484	0.54321	1974.12	0.52798
121.68	0.55967	1977.29	0.50608
121.875	0.56584	1980.47	0.56204
122.07	0.55144	1983.64	0.618
122.266	0.59465	1986.82	0.56204
122.461	0.58025	1989.99	0.61314
122.656	0.58436	1993.16	0.61071
122.852	0.60288	1996.34	0.52555
123.047	0.51029	1999.51	0.58151
123.242	0.55556	2002.69	0.54501
123.438	0.5535	2005.86	0.60827
123.633	0.56379	2009.03	0.58637
123.828	0.55144	2012.21	0.54258
124.023	0.61934	2015.38	0.53285
124.219	0.52881	2018.55	0.55231
124.414	0.56996	2021.73	0.56448
124.609	0.54115	2024.9	0.56448
124.805	0.58436	2028.08	0.56204
125	0.55556	2031.25	0.54745
125.195	0.54733	2034.42	0.54988
125.391	0.5679	2037.6	0.54258
125.586	0.53086	2040.77	0.55474
125.781	0.52058	2043.95	0.54988
125.977	0.60288	2047.12	0.48905
126.172	0.62346	2050.29	0.50852
126.367	0.5535	2053.47	0.50365
126.562	0.54733	2056.64	0.55474
126.758	0.57407	2059.81	0.51095
126.953	0.60082	2062.99	0.49635
127.148	0.52263	2066.16	0.52068
127.344	0.55761	2069.34	0.56204
127.539	0.57613	2072.51	0.58637
127.734	0.58642	2075.68	0.57421
127.93	0.5535	2078.86	0.56204
128.125	0.5679	2082.03	0.60097
128.32	0.57407	2085.21	0.57664
128.516	0.64403	2088.38	0.53771
128.711	0.50206	2091.55	0.51095
128.906	0.57407	2094.73	0.51825
129.102	0.54115	2097.9	0.60097
129.297	0.58642	2101.07	0.49148
129.492	0.5823	2104.25	0.53528
129.688	0.60082	2107.42	0.54015
129.883	0.53292	2110.6	0.53771
130.078	0.55144	2113.77	0.54988
130.273	0.56173	2116.94	0.54501
130.469	0.57819	2120.12	0.55718
130.664	0.55967	2123.29	0.52311
130.859	0.55144	2126.46	0.55961
131.055	0.55761	2129.64	0.52068
131.25	0.57407	2132.81	0.53528
131.445	0.54938	2135.99	0.53771
131.641	0.54733	2139.16	0.56448
131.836	0.50206	2142.33	0.55718
132.031	0.51852	2145.51	0.53528
132.227	0.51646	2148.68	0.53528
132.422	0.48971	2151.86	0.50852
132.617	0.53909	2155.03	0.55231
132.812	0.53292	2158.2	0.51825
133.008	0.53498	2161.38	0.49148
133.203	0.56584	2164.55	0.53528
133.398	0.52469	2167.72	0.52068
133.594	0.52675	2170.9	0.48418
133.789	0.52881	2174.07	0.58637
133.984	0.53909	2177.25	0.49878
134.18	0.58642	2180.42	0.52311
134.375	0.49383	2183.59	0.55231
134.57	0.54733	2186.77	0.58394
134.766	0.50412	2189.94	0.60827
134.961	0.55556	2193.12	0.44282
135.156	0.51852	2196.29	0.52311
135.352	0.59259	2199.46	0.49392
135.547	0.54527	2202.64	0.58637
135.742	0.51852	2205.81	0.55231
135.938	0.54527	2208.98	0.56448
136.133	0.56584	2212.16	0.56934
136.328	0.52881	2215.33	0.52555
136.523	0.53704	2218.51	0.58151
136.719	0.53909	2221.68	0.48175
136.914	0.4856	2224.85	0.54988
137.109	0.607	2228.03	0.55231
137.305	0.50823	2231.2	0.51825
137.5	0.57613	2234.38	0.53041
137.695	0.57613	2237.55	0.50365
137.891	0.59259	2240.72	0.50852
138.086	0.52058	2243.9	0.53771
138.281	0.57819	2247.07	0.53041
138.477	0.52881	2250.24	0.53285
138.672	0.57819	2253.42	0.51338
138.867	0.60082	2256.59	0.56448
139.062	0.5535	2259.77	0.53285
139.258	0.51646	2262.94	0.49148
139.453	0.54938	2266.11	0.54988
139.648	0.51235	2269.29	0.49148
139.844	0.5	2272.46	0.54015
140.039	0.59671	2275.63	0.51825
140.234	0.53086	2278.81	0.56691
140.43	0.51852	2281.98	0.54015
140.625	0.53704	2285.16	0.57664
140.82	0.53086	2288.33	0.47202
141.016	0.5535	2291.5	0.55718
141.211	0.53498	2294.68	0.54015
141.406	0.47325	2297.85	0.53041
141.602	0.57613	2301.03	0.57664
141.797	0.58025	2304.2	0.49878
141.992	0.53909	2307.37	0.49635
142.188	0.54527	2310.55	0.48905
142.383	0.52881	2313.72	0.49148
142.578	0.54938	2316.89	0.48418
142.773	0.56173	2320.07	0.51338
142.969	0.55556	2323.24	0.53285
143.164	0.55144	2326.42	0.54745
143.359	0.51852	2329.59	0.52555
143.555	0.54321	2332.76	0.47689
143.75	0.53704	2335.94	0.51582
143.945	0.53498	2339.11	0.57178
144.141	0.54938	2342.29	0.45012
144.336	0.49383	2345.46	0.53285
144.531	0.52469	2348.63	0.51338
144.727	0.54321	2351.81	0.57178
144.922	0.55144	2354.98	0.48418
145.117	0.56173	2358.15	0.51582
145.312	0.52469	2361.33	0.47202
145.508	0.53292	2364.5	0.54015
145.703	0.56173	2367.68	0.48662
145.898	0.52058	2370.85	0.55961
146.094	0.52058	2374.02	0.47689
146.289	0.54115	2377.2	0.49878
146.484	0.48765	2380.37	0.49635
146.68	0.49794	2383.54	0.56934
146.875	0.56584	2386.72	0.50608
147.07	0.56173	2389.89	0.57664
147.266	0.55761	2393.07	0.51825
147.461	0.53704	2396.24	0.51095
147.656	0.5535	2399.41	0.50365
147.852	0.48971	2402.59	0.50365
148.047	0.48148	2405.76	0.46715
148.242	0.50617	2408.94	0.46959
148.438	0.44856	2412.11	0.51582
148.633	0.50617	2415.28	0.51095
148.828	0.50412	2418.46	0.52555
149.023	0.53704	2421.63	0.54258
149.219	0.54321	2424.8	0.54015
149.414	0.46502	2427.98	0.46959
149.609	0.49588	2431.15	0.48662
149.805	0.53086	2434.33	0.54015
150	0.5144	2437.5	0.49148
150.195	0.5535	2440.67	0.55231
150.391	0.54321	2443.85	0.48418
150.586	0.59671	2447.02	0.51095
150.781	0.52469	2450.2	0.53285
150.977	0.53498	2453.37	0.54745
151.172	0.5535	2456.54	0.44282
151.367	0.57407	2459.72	0.50608
151.562	0.51852	2462.89	0.49635
151.758	0.53292	2466.06	0.51825
151.953	0.57202	2469.24	0.49148
152.148	0.51029	2472.41	0.53528
152.344	0.45885	2475.59	0.49878
152.539	0.45267	2478.76	0.51825
152.734	0.55761	2481.93	0.54745
152.93	0.49794	2485.11	0.50852
153.125	0.57819	2488.28	0.47445
153.32	0.49588	2491.46	0.49878
153.516	0.53704	2494.63	0.56691
153.711	0.51852	2497.8	0.47202
153.906	0.47531	2500.98	0.49392
154.102	0.50617	2504.15	0.48662
154.297	0.54321	2507.32	0.55474
154.492	0.53086	2510.5	0.56204
154.688	0.51029	2513.67	0.46959
154.883	0.53909	2516.85	0.59611
155.078	0.53704	2520.02	0.48662
155.273	0.51852	2523.19	0.48662
155.469	0.52881	2526.37	0.48662
155.664	0.52469	2529.54	0.50122
155.859	0.52469	2532.71	0.50365
156.055	0.47942	2535.89	0.50122
156.25	0.58025	2539.06	0.54015
156.445	0.50823	2542.24	0.48905
156.641	0.45679	2545.41	0.45255
156.836	0.45473	2548.58	0.54015
157.031	0.60494	2551.76	0.49148
157.227	0.57407	2554.93	0.53041
157.422	0.47119	2558.11	0.50852
157.617	0.47942	2561.28	0.54015
157.812	0.49794	2564.45	0.42092
158.008	0.5144	2567.63	0.52311
158.203	0.58848	2570.8	0.56691
158.398	0.49794	2573.97	0.47689
158.594	0.49588	2577.15	0.43796
158.789	0.47325	2580.32	0.50365
158.984	0.48354	2583.5	0.51825
159.18	0.49383	2586.67	0.46959
159.375	0.52469	2589.84	0.50365
159.57	0.46091	2593.02	0.43066
159.766	0.48148	2596.19	0.52311
159.961	0.55144	2599.37	0.46959
160.156	0.55761	2602.54	0.47932
160.352	0.51235	2605.71	0.49878
160.547	0.47119	2608.89	0.54745
160.742	0.46091	2612.06	0.54988
160.938	0.46914	2615.23	0.52068
161.133	0.53704	2618.41	0.46472
161.328	0.50823	2621.58	0.52311
161.523	0.54115	2624.76	0.50852
161.719	0.54321	2627.93	0.43066
161.914	0.49588	2631.1	0.52798
162.109	0.47325	2634.28	0.49635
162.305	0.49383	2637.45	0.53771
162.5	0.53292	2640.62	0.53285
162.695	0.52058	2643.8	0.52311
162.891	0.5	2646.97	0.53285
163.086	0.46091	2650.15	0.44526
163.281	0.46708	2653.32	0.49635
163.477	0.52469	2656.49	0.46472
163.672	0.53704	2659.67	0.44039
163.867	0.47325	2662.84	0.46959
164.062	0.47737	2666.02	0.48418
164.258	0.56996	2669.19	0.49392
164.453	0.51646	2672.36	0.49148
164.648	0.53498	2675.54	0.50122
164.844	0.49383	2678.71	0.49392
165.039	0.43416	2681.88	0.45742
165.234	0.53086	2685.06	0.42579
165.43	0.49794	2688.23	0.47689
165.625	0.54527	2691.41	0.42822
165.82	0.47737	2694.58	0.48905
166.016	0.47531	2697.75	0.48662
166.211	0.50823	2700.93	0.50608
166.406	0.46708	2704.1	0.47689
166.602	0.47737	2707.28	0.49878
166.797	0.47942	2710.45	0.48418
166.992	0.4465	2713.62	0.50852
167.188	0.49177	2716.8	0.48905
167.383	0.50412	2719.97	0.51095
167.578	0.5144	2723.14	0.54258
167.773	0.52675	2726.32	0.50122
167.969	0.46502	2729.49	0.49635
168.164	0.48354	2732.67	0.46472
168.359	0.49383	2735.84	0.52068
168.555	0.5	2739.01	0.51095
168.75	0.46708	2742.19	0.47932
168.945	0.53498	2745.36	0.48175
169.141	0.47531	2748.54	0.50852
169.336	0.45885	2751.71	0.47689
169.531	0.46296	2754.88	0.51825
169.727	0.46296	2758.06	0.44526
169.922	0.46914	2761.23	0.48662
170.117	0.53086	2764.4	0.49635
170.312	0.43004	2767.58	0.55474
170.508	0.51029	2770.75	0.46715
170.703	0.48971	2773.93	0.48662
170.898	0.50823	2777.1	0.47932
171.094	0.50823	2780.27	0.45255
171.289	0.50823	2783.45	0.49878
171.484	0.47119	2786.62	0.47689
171.68	0.52058	2789.79	0.49392
171.875	0.48971	2792.97	0.53285
172.07	0.45885	2796.14	0.50852
172.266	0.51235	2799.32	0.48905
172.461	0.50412	2802.49	0.46229
172.656	0.50412	2805.66	0.45499
172.852	0.5	2808.84	0.48175
173.047	0.44444	2812.01	0.48662
173.242	0.44239	2815.19	0.48418
173.438	0.43827	2818.36	0.42822
173.633	0.4465	2821.53	0.46715
173.828	0.47531	2824.71	0.44526
174.023	0.47325	2827.88	0.49148
174.219	0.39918	2831.05	0.49392
174.414	0.47737	2834.23	0.56448
174.609	0.47942	2837.4	0.45742
174.805	0.47325	2840.58	0.53041
175	0.4177	2843.75	0.45499
175.195	0.54527	2846.92	0.47202
175.391	0.45473	2850.1	0.46715
175.586	0.42798	2853.27	0.48175
175.781	0.46091	2856.45	0.47932
175.977	0.49588	2859.62	0.42822
176.172	0.50412	2862.79	0.47445
176.367	0.49794	2865.97	0.49635
176.562	0.45885	2869.14	0.49878
176.758	0.50412	2872.31	0.48175
176.953	0.52469	2875.49	0.44526
177.148	0.46502	2878.66	0.48175
177.344	0.5	2881.84	0.50365
177.539	0.48148	2885.01	0.52068
177.734	0.54733	2888.18	0.43066
177.93	0.50206	2891.36	0.43309
178.125	0.48971	2894.53	0.44039
178.32	0.41152	2897.71	0.52555
178.516	0.45267	2900.88	0.43552
178.711	0.4321	2904.05	0.43796
178.906	0.44856	2907.23	0.51825
179.102	0.46708	2910.4	0.42579
179.297	0.45679	2913.57	0.46229
179.492	0.45473	2916.75	0.53285
179.688	0.50823	2919.92	0.50852
179.883	0.52058	2923.1	0.48662
180.078	0.52058	2926.27	0.43066
180.273	0.46296	2929.44	0.48175
180.469	0.42387	2932.62	0.47445
180.664	0.41564	2935.79	0.44526
180.859	0.50206	2938.96	0.42579
181.055	0.45267	2942.14	0.48418
181.25	0.47737	2945.31	0.46959
181.445	0.42593	2948.49	0.46715
181.641	0.43621	2951.66	0.46959
181.836	0.47119	2954.83	0.46715
182.031	0.47119	2958.01	0.47445
182.227	0.42181	2961.18	0.47689
182.422	0.38889	2964.36	0.42092
182.617	0.46296	2967.53	0.47689
182.812	0.45062	2970.7	0.55961
183.008	0.43827	2973.88	0.49148
183.203	0.50412	2977.05	0.45255
183.398	0.4856	2980.22	0.52068
183.594	0.46708	2983.4	0.51338
183.789	0.4465	2986.57	0.51338
183.984	0.4856	2989.75	0.42092
184.18	0.46502	2992.92	0.47689
184.375	0.45885	2996.09	0.45499
184.57	0.42798	2999.27	0.42822
184.766	0.4465	3002.44	0.47689
184.961	0.49177	3005.62	0.45742
185.156	0.45679	3008.79	0.42579
185.352	0.47737	3011.96	0.46229
185.547	0.4856	3015.14	0.51338
185.742	0.40535	3018.31	0.46472
185.938	0.44856	3021.48	0.45985
186.133	0.47531	3024.66	0.41606
186.328	0.45062	3027.83	0.42822
186.523	0.48765	3031.01	0.47689
186.719	0.40329	3034.18	0.44282
186.914	0.44033	3037.35	0.46229
187.109	0.41152	3040.53	0.42822
187.305	0.4856	3043.7	0.45255
187.5	0.45473	3046.88	0.47202
187.695	0.48765	3050.05	0.46472
187.891	0.49177	3053.22	0.42092
188.086	0.44856	3056.4	0.48175
188.281	0.50206	3059.57	0.46472
188.477	0.48765	3062.74	0.45742
188.672	0.45679	3065.92	0.49878
188.867	0.4177	3069.09	0.45255
189.062	0.47325	3072.27	0.45012
189.258	0.44239	3075.44	0.48662
189.453	0.50206	3078.61	0.41363
189.648	0.47531	3081.79	0.49148
189.844	0.42387	3084.96	0.48418
190.039	0.4321	3088.13	0.49148
190.234	0.45473	3091.31	0.43552
190.43	0.44033	3094.48	0.44039
190.625	0.48354	3097.66	0.43796
190.82	0.47119	3100.83	0.43796
191.016	0.45473	3104	0.45985
191.211	0.44856	3107.18	0.48418
191.406	0.38477	3110.35	0.41606
191.602	0.4177	3113.53	0.45255
191.797	0.47119	3116.7	0.44039
191.992	0.39506	3119.87	0.40146
192.188	0.39095	3123.05	0.45742
192.383	0.46914	3126.22	0.46229
192.578	0.42181	3129.39	0.39903
192.773	0.38889	3132.57	0.43066
192.969	0.48971	3135.74	0.48662
193.164	0.41152	3138.92	0.41119
193.359	0.43416	3142.09	0.50122
193.555	0.49794	3145.26	0.49635
193.75	0.48148	3148.44	0.42092
193.945	0.44856	3151.61	0.44526
194.141	0.46091	3154.79	0.49392
194.336	0.45062	3157.96	0.45499
194.531	0.45062	3161.13	0.44282
194.727	0.4856	3164.31	0.39173
194.922	0.40123	3167.48	0.48662
195.117	0.393	3170.65	0.45012
195.312	0.46091	3173.83	0.41849
195.508	0.4321	3177	0.51338
195.703	0.43416	3180.18	0.41119
195.898	0.40123	3183.35	0.37956
196.094	0.4321	3186.52	0.45255
196.289	0.45473	3189.7	0.51095
196.484	0.46091	3192.87	0.43796
196.68	0.44033	3196.04	0.46229
196.875	0.45267	3199.22	0.48175
197.07	0.41564	3202.39	0.41363
197.266	0.42181	3205.57	0.40633
197.461	0.42798	3208.74	0.47932
197.656	0.4465	3211.91	0.46959
197.852	0.46708	3215.09	0.44526
198.047	0.47942	3218.26	0.42092
198.242	0.43827	3221.44	0.45985
198.438	0.45473	3224.61	0.51095
198.633	0.39095	3227.78	0.51825
198.828	0.47325	3230.96	0.46959
199.023	0.39506	3234.13	0.46229
199.219	0.4321	3237.3	0.49635
199.414	0.46091	3240.48	0.46715
199.609	0.50617	3243.65	0.44039
199.805	0.44444	3246.83	0.43552
200	0.49383	3250	0.45742
200.195	0.52469	3253.17	0.48418
200.391	0.51646	3256.35	0.45742
200.586	0.44239	3259.52	0.44282
200.781	0.44856	3262.7	0.43796
200.977	0.48354	3265.87	0.51338
201.172	0.44033	3269.04	0.39173
201.367	0.45885	3272.22	0.49878
201.562	0.46914	3275.39	0.47202
201.758	0.47119	3278.56	0.44769
201.953	0.41564	3281.74	0.40389
202.148	0.43621	3284.91	0.46959
202.344	0.42387	3288.09	0.44282
202.539	0.45679	3291.26	0.38686
202.734	0.42593	3294.43	0.49878
202.93	0.41975	3297.61	0.46715
203.125	0.45062	3300.78	0.46229
203.32	0.45885	3303.96	0.42336
203.516	0.42593	3307.13	0.44526
203.711	0.46914	3310.3	0.42092
203.906	0.43004	3313.48	0.41363
204.102	0.43004	3316.65	0.43066
204.297	0.42593	3319.82	0.51825
204.492	0.39918	3323	0.51338
204.688	0.47325	3326.17	0.44282
204.883	0.48148	3329.35	0.43066
205.078	0.39506	3332.52	0.44039
205.273	0.38477	3335.69	0.41363
205.469	0.42387	3338.87	0.37956
205.664	0.45267	3342.04	0.43552
205.859	0.42798	3345.21	0.49148
206.055	0.40741	3348.39	0.43796
206.25	0.46091	3351.56	0.47445
206.445	0.4321	3354.74	0.45255
206.641	0.44239	3357.91	0.46715
206.836	0.44033	3361.08	0.44526
207.031	0.44239	3364.26	0.37226
207.227	0.42181	3367.43	0.39173
207.422	0.42593	3370.61	0.39173
207.617	0.39918	3373.78	0.44526
207.812	0.47119	3376.95	0.48175
208.008	0.40123	3380.13	0.42336
208.203	0.4465	3383.3	0.42579
208.398	0.39712	3386.47	0.382
208.594	0.40535	3389.65	0.37956
208.789	0.43416	3392.82	0.44282
208.984	0.38889	3396	0.43066
209.18	0.44239	3399.17	0.41849
209.375	0.41358	3402.34	0.41606
209.57	0.40329	3405.52	0.41606
209.766	0.4177	3408.69	0.42336
209.961	0.35391	3411.87	0.44039
210.156	0.37037	3415.04	0.40389
210.352	0.4465	3418.21	0.39903
210.547	0.49794	3421.39	0.41606
210.742	0.41564	3424.56	0.41606
210.938	0.44239	3427.73	0.47689
211.133	0.4177	3430.91	0.46959
211.328	0.44444	3434.08	0.41606
211.523	0.43416	3437.26	0.44769
211.719	0.38889	3440.43	0.42579
211.914	0.39095	3443.6	0.40876
212.109	0.42181	3446.78	0.46472
212.305	0.45679	3449.95	0.38686
212.5	0.43621	3453.12	0.45985
212.695	0.46091	3456.3	0.38686
212.891	0.42387	3459.47	0.47689
213.086	0.39095	3462.65	0.44282
213.281	0.4177	3465.82	0.41119
213.477	0.38066	3468.99	0.47932
213.672	0.40947	3472.17	0.39659
213.867	0.47737	3475.34	0.43552
214.062	0.39712	3478.52	0.39416
214.258	0.39095	3481.69	0.41606
214.453	0.45062	3484.86	0.40389
214.648	0.46091	3488.04	0.41119
214.844	0.40123	3491.21	0.39903
215.039	0.47325	3494.38	0.42336
215.234	0.40329	3497.56	0.45012
215.43	0.38683	3500.73	0.40633
215.625	0.46296	3503.91	0.3674
215.82	0.40535	3507.08	0.36496
216.016	0.40329	3510.25	0.40633
216.211	0.45062	3513.43	0.36983
216.406	0.40535	3516.6	0.41849
216.602	0.42181	3519.78	0.44526
216.797	0.43621	3522.95	0.41849
216.992	0.43004	3526.12	0.32847
217.188	0.39095	3529.3	0.36496
217.383	0.47737	3532.47	0.38686
217.578	0.45679	3535.64	0.35766
217.773	0.43416	3538.82	0.43552
217.969	0.4321	3541.99	0.40146
218.164	0.37654	3545.17	0.31873
218.359	0.35802	3548.34	0.39903
218.555	0.37243	3551.51	0.44039
218.75	0.41564	3554.69	0.36496
218.945	0.46914	3557.86	0.42336
219.141	0.40329	3561.04	0.42579
219.336	0.4177	3564.21	0.46229
219.531	0.42387	3567.38	0.45742
219.727	0.44444	3570.56	0.46229
219.922	0.38272	3573.73	0.42579
220.117	0.43004	3576.9	0.44039
220.312	0.44856	3580.08	0.35523
220.508	0.48148	3583.25	0.42336
220.703	0.4321	3586.43	0.44526
220.898	0.40741	3589.6	0.44039
221.094	0.39506	3592.77	0.42579
221.289	0.41564	3595.95	0.42579
221.484	0.39095	3599.12	0.45742
221.68	0.3786	3602.29	0.45255
221.875	0.47325	3605.47	0.45012
222.07	0.44856	3608.64	0.42822
222.266	0.38272	3611.82	0.39659
222.461	0.43004	3614.99	0.43309
222.656	0.36831	3618.16	0.39173
222.852	0.45062	3621.34	0.3674
223.047	0.41358	3624.51	0.45012
223.242	0.41152	3627.69	0.3601
223.438	0.45062	3630.86	0.44526
223.633	0.35185	3634.03	0.3747
223.828	0.41358	3637.21	0.45255
224.023	0.38889	3640.38	0.43309
224.219	0.40329	3643.55	0.41849
224.414	0.37449	3646.73	0.37713
224.609	0.46296	3649.9	0.36983
224.805	0.40535	3653.08	0.42336
225	0.37243	3656.25	0.39173
225.195	0.40329	3659.42	0.47202
225.391	0.37654	3662.6	0.47689
225.586	0.48148	3665.77	0.42336
225.781	0.37449	3668.95	0.38443
225.977	0.44444	3672.12	0.45255
226.172	0.39918	3675.29	0.41606
226.367	0.35185	3678.47	0.44039
226.562	0.393	3681.64	0.36253
226.758	0.39712	3684.81	0.39173
226.953	0.3786	3687.99	0.41363
227.148	0.41152	3691.16	0.41849
227.344	0.40947	3694.34	0.44282
227.539	0.393	3697.51	0.37956
227.734	0.41564	3700.68	0.43309
227.93	0.4321	3703.86	0.40146
228.125	0.45062	3707.03	0.40876
228.32	0.40741	3710.21	0.45742
228.516	0.41564	3713.38	0.39173
228.711	0.45062	3716.55	0.44769
228.906	0.41564	3719.73	0.42579
229.102	0.4321	3722.9	0.41606
229.297	0.44033	3726.07	0.40146
229.492	0.42387	3729.25	0.43796
229.688	0.37449	3732.42	0.40876
229.883	0.40123	3735.6	0.43066
230.078	0.36626	3738.77	0.40389
230.273	0.36626	3741.94	0.39416
230.469	0.40123	3745.12	0.35036
230.664	0.41975	3748.29	0.40633
230.859	0.44239	3751.46	0.41119
231.055	0.40329	3754.64	0.39416
231.25	0.43004	3757.81	0.35036
231.445	0.36626	3760.99	0.46959
231.641	0.40535	3764.16	0.42822
231.836	0.40123	3767.33	0.41849
232.031	0.35597	3770.51	0.42579
232.227	0.40535	3773.68	0.46472
232.422	0.393	3776.86	0.37956
232.617	0.41975	3780.03	0.37956
232.812	0.42181	3783.2	0.42579
233.008	0.40329	3786.38	0.39903
233.203	0.35597	3789.55	0.42579
233.398	0.37654	3792.72	0.38686
233.594	0.41564	3795.9	0.39903
233.789	0.34774	3799.07	0.3601
233.984	0.38683	3802.25	0.38686
234.18	0.3786	3805.42	0.44769
234.375	0.43416	3808.59	0.44282
234.57	0.49794	3811.77	0.38686
234.766	0.39712	3814.94	0.44526
234.961	0.43621	3818.12	0.47689
235.156	0.38477	3821.29	0.3747
235.352	0.3251	3824.46	0.34063
235.547	0.40947	3827.64	0.38929
235.742	0.41358	3830.81	0.38929
235.938	0.41358	3833.98	0.40876
236.133	0.40535	3837.16	0.43796
236.328	0.43004	3840.33	0.43552
236.523	0.39506	3843.51	0.40389
236.719	0.34568	3846.68	0.39903
236.914	0.40329	3849.85	0.35766
237.109	0.40123	3853.03	0.38929
237.305	0.40947	3856.2	0.45012
237.5	0.38477	3859.38	0.44282
237.695	0.33951	3862.55	0.37956
237.891	0.43416	3865.72	0.37956
238.086	0.40947	3868.9	0.40633
238.281	0.40535	3872.07	0.39416
238.477	0.41358	3875.24	0.41849
238.672	0.36214	3878.42	0.41849
238.867	0.36831	3881.59	0.41849
239.062	0.38889	3884.77	0.42092
239.258	0.39712	3887.94	0.38929
239.453	0.42387	3891.11	0.3674
239.648	0.3642	3894.29	0.37956
239.844	0.37037	3897.46	0.37713
240.039	0.38066	3900.63	0.40876
240.234	0.38272	3903.81	0.38443
240.43	0.37654	3906.98	0.37956
240.625	0.36008	3910.16	0.42822
240.82	0.37037	3913.33	0.41849
241.016	0.36214	3916.5	0.44039
241.211	0.37243	3919.68	0.33577
241.406	0.32099	3922.85	0.40389
241.602	0.37654	3926.03	0.42336
241.797	0.36008	3929.2	0.39903
241.992	0.40329	3932.37	0.44039
242.188	0.3642	3935.55	0.43309
242.383	0.39712	3938.72	0.41849
242.578	0.39712	3941.89	0.39659
242.773	0.36831	3945.07	0.37713
242.969	0.34774	3948.24	0.40876
243.164	0.39506	3951.42	0.41849
243.359	0.37243	3954.59	0.38686
243.555	0.3786	3957.76	0.37226
243.75	0.40329	3960.94	0.36983
243.945	0.35185	3964.11	0.37226
244.141	0.34568	3967.29	0.39416
244.336	0.40123	3970.46	0.3528
244.531	0.35802	3973.63	0.43309
244.727	0.41564	3976.81	0.44769
244.922	0.37449	3979.98	0.37713
245.117	0.38272	3983.15	0.39173
245.312	0.33745	3986.33	0.36496
245.508	0.41152	3989.5	0.39173
245.703	0.41564	3992.68	0.382
245.898	0.34362	3995.85	0.37956
246.094	0.43621	3999.02	0.43066
246.289	0.41152	4002.2	0.36983
246.484	0.3786	4005.37	0.34793
246.68	0.39712	4008.54	0.35036
246.875	0.41358	4011.72	0.3747
247.07	0.37654	4014.89	0.37713
247.266	0.36626	4018.07	0.40389
247.461	0.3786	4021.24	0.3674
247.656	0.4177	4024.41	0.3601
247.852	0.40123	4027.59	0.39903
248.047	0.32099	4030.76	0.37226
248.242	0.41358	4033.94	0.3674
248.438	0.3642	4037.11	0.40633
248.633	0.39918	4040.28	0.35036
248.828	0.4321	4043.46	0.40389
249.023	0.39095	4046.63	0.41363
249.219	0.38272	4049.8	0.34307
249.414	0.34362	4052.98	0.42579
249.609	0.37037	4056.15	0.40633
249.805	0.33539	4059.33	0.42336
250	0.3251	4062.5	0.39416
250.195	0.34774	4065.67	0.44282
250.391	0.35597	4068.85	0.36496
250.586	0.36831	4072.02	0.2944
250.781	0.37243	4075.2	0.3674
250.977	0.39506	4078.37	0.37226
251.172	0.40535	4081.54	0.34307
251.367	0.37449	4084.72	0.40146
251.562	0.35185	4087.89	0.43066
251.758	0.37243	4091.06	0.37713
251.953	0.38066	4094.24	0.37956
252.148	0.38272	4097.41	0.40876
252.344	0.35391	4100.59	0.39173
252.539	0.38066	4103.76	0.3674
252.734	0.38683	4106.93	0.3674
252.93	0.38889	4110.11	0.40146
253.125	0.44033	4113.28	0.3601
253.32	0.36626	4116.46	0.32847
253.516	0.34362	4119.63	0.38443
253.711	0.35597	4122.8	0.35036
253.906	0.38066	4125.98	0.3747
254.102	0.35185	4129.15	0.3455
254.297	0.32922	4132.32	0.43309
254.492	0.37449	4135.5	0.35036
254.688	0.35802	4138.67	0.42092
254.883	0.34362	4141.85	0.3455
255.078	0.39095	4145.02	0.44282
255.273	0.29835	4148.19	0.45742
255.469	0.40329	4151.37	0.40146
255.664	0.32305	4154.54	0.33577
255.859	0.42593	4157.71	0.40389
256.055	0.38066	4160.89	0.34307
256.25	0.35597	4164.06	0.3747
256.445	0.36831	4167.24	0.39173
256.641	0.36008	4170.41	0.382
256.836	0.34362	4173.58	0.35766
257.031	0.37037	4176.76	0.37713
257.227	0.35802	4179.93	0.33577
257.422	0.41975	4183.11	0.40633
257.617	0.35802	4186.28	0.382
257.812	0.36008	4189.45	0.40146
258.008	0.3107	4192.63	0.40389
258.203	0.35597	4195.8	0.39903
258.398	0.34362	4198.97	0.43066
258.594	0.40535	4202.15	0.41849
258.789	0.33745	4205.32	0.43796
258.984	0.35391	4208.5	0.37713
259.18	0.37037	4211.67	0.32117
259.375	0.40741	4214.84	0.35766
259.57	0.33951	4218.02	0.39659
259.766	0.39506	4221.19	0.37713
259.961	0.32922	4224.37	0.39659
260.156	0.37449	4227.54	0.39903
260.352	0.39095	4230.71	0.43796
260.547	0.36214	4233.89	0.38443
260.742	0.37037	4237.06	0.36983
260.938	0.34979	4240.23	0.3309
261.133	0.40535	4243.41	0.36983
261.328	0.35802	4246.58	0.3455
261.523	0.3786	4249.76	0.39416
261.719	0.34156	4252.93	0.3674
261.914	0.38683	4256.1	0.39903
262.109	0.33128	4259.28	0.31873
262.305	0.38066	4262.45	0.38443
262.5	0.34156	4265.62	0.44526
262.695	0.36626	4268.8	0.3747
262.891	0.43004	4271.97	0.3674
263.086	0.33951	4275.15	0.34793
263.281	0.34156	4278.32	0.38443
263.477	0.37654	4281.49	0.30414
263.672	0.34979	4284.67	0.3309
263.867	0.36008	4287.84	0.34307
264.062	0.4321	4291.02	0.35036
264.258	0.39506	4294.19	0.39173
264.453	0.34979	4297.36	0.40389
264.648	0.35597	4300.54	0.34307
264.844	0.41975	4303.71	0.3455
265.039	0.37654	4306.88	0.42336
265.234	0.38272	4310.06	0.35523
265.43	0.31481	4313.23	0.38443
265.625	0.34979	4316.41	0.38929
265.82	0.36831	4319.58	0.3163
266.016	0.34774	4322.75	0.38443
266.211	0.38272	4325.93	0.36983
266.406	0.4321	4329.1	0.38443
266.602	0.37449	4332.28	0.38443
266.797	0.34362	4335.45	0.2944
266.992	0.40329	4338.62	0.37226
267.188	0.33128	4341.8	0.31387
267.383	0.31276	4344.97	0.33333
267.578	0.35802	4348.14	0.36253
267.773	0.39095	4351.32	0.36253
267.969	0.34362	4354.49	0.40876
268.164	0.36008	4357.67	0.31387
268.359	0.35802	4360.84	0.3674
268.555	0.3642	4364.01	0.36983
268.75	0.38066	4367.19	0.43066
268.945	0.35391	4370.36	0.33333
269.141	0.34156	4373.54	0.33333
269.336	0.35597	4376.71	0.33577
269.531	0.36626	4379.88	0.37713
269.727	0.36831	4383.06	0.382
269.922	0.39506	4386.23	0.3601
270.117	0.37037	4389.4	0.35036
270.312	0.3642	4392.58	0.34307
270.508	0.36214	4395.75	0.3528
270.703	0.36831	4398.93	0.35036
270.898	0.36008	4402.1	0.37956
271.094	0.32922	4405.27	0.35766
271.289	0.34979	4408.45	0.3601
271.484	0.29835	4411.62	0.3455
271.68	0.33539	4414.79	0.41849
271.875	0.31893	4417.97	0.31387
272.07	0.3642	4421.14	0.31873
272.266	0.38477	4424.32	0.36253
272.461	0.33745	4427.49	0.36253
272.656	0.3251	4430.66	0.3236
272.852	0.34774	4433.84	0.35036
273.047	0.34979	4437.01	0.37713
273.242	0.32716	4440.19	0.38686
273.438	0.34156	4443.36	0.40146
273.633	0.37449	4446.53	0.35523
273.828	0.28601	4449.71	0.40633
274.023	0.32922	4452.88	0.36983
274.219	0.3251	4456.05	0.3674
274.414	0.30041	4459.23	0.3601
274.609	0.34979	4462.4	0.35036
274.805	0.35185	4465.58	0.38443
275	0.33539	4468.75	0.33577
275.195	0.34774	4471.92	0.38686
275.391	0.33539	4475.1	0.40389
275.586	0.36008	4478.27	0.34063
275.781	0.3107	4481.45	0.36253
275.977	0.31481	4484.62	0.36253
276.172	0.37449	4487.79	0.37713
276.367	0.37037	4490.97	0.35766
276.562	0.33128	4494.14	0.3601
276.758	0.37654	4497.31	0.3236
276.953	0.38066	4500.49	0.3017
277.148	0.40123	4503.66	0.35523
277.344	0.32305	4506.84	0.35523
277.539	0.3786	4510.01	0.3747
277.734	0.35597	4513.18	0.38686
277.93	0.32716	4516.36	0.3236
278.125	0.39506	4519.53	0.36983
278.32	0.37243	4522.71	0.37226
278.516	0.38272	4525.88	0.33577
278.711	0.34774	4529.05	0.43796
278.906	0.35597	4532.23	0.34793
279.102	0.35391	4535.4	0.32847
279.297	0.34156	4538.57	0.37713
279.492	0.35185	4541.75	0.3455
279.688	0.34979	4544.92	0.40876
279.883	0.35185	4548.1	0.37226
280.078	0.35597	4551.27	0.3236
280.273	0.3251	4554.44	0.3163
280.469	0.36008	4557.62	0.39416
280.664	0.30247	4560.79	0.38686
280.859	0.33745	4563.96	0.41119
281.055	0.28189	4567.14	0.40146
281.25	0.35802	4570.31	0.36253
281.445	0.34156	4573.49	0.34063
281.641	0.34774	4576.66	0.40876
281.836	0.34568	4579.83	0.3747
282.031	0.33951	4583.01	0.32847
282.227	0.34774	4586.18	0.36253
282.422	0.40535	4589.36	0.32847
282.617	0.36214	4592.53	0.382
282.812	0.36214	4595.7	0.3236
283.008	0.31687	4598.88	0.39416
283.203	0.27572	4602.05	0.309
283.398	0.37654	4605.22	0.3382
283.594	0.28601	4608.4	0.36983
283.789	0.33333	4611.57	0.38443
283.984	0.30864	4614.75	0.35036
284.18	0.32716	4617.92	0.33577
284.375	0.38889	4621.09	0.3601
284.57	0.30864	4624.27	0.34063
284.766	0.35185	4627.44	0.37226
284.961	0.30453	4630.62	0.39173
285.156	0.3251	4633.79	0.35523
285.352	0.31687	4636.96	0.38929
285.547	0.3107	4640.14	0.33333
285.742	0.32922	4643.31	0.3601
285.938	0.38066	4646.48	0.32117
286.133	0.35802	4649.66	0.309
286.328	0.40329	4652.83	0.31144
286.523	0.35802	4656.01	0.34063
286.719	0.35802	4659.18	0.37713
286.914	0.34979	4662.35	0.40389
287.109	0.30247	4665.53	0.3747
287.305	0.27984	4668.7	0.35036
287.5	0.33128	4671.88	0.39416
287.695	0.37037	4675.05	0.35766
287.891	0.28601	4678.22	0.3455
288.086	0.32716	4681.4	0.38443
288.281	0.32099	4684.57	0.3674
288.477	0.34156	4687.74	0.41606
288.672	0.38066	4690.92	0.3309
288.867	0.34362	4694.09	0.36983
289.062	0.38066	4697.27	0.38929
289.258	0.34156	4700.44	0.3747
289.453	0.28395	4703.61	0.36253
289.648	0.31481	4706.79	0.29197
289.844	0.29835	4709.96	0.32603
290.039	0.28395	4713.13	0.33333
290.234	0.33333	4716.31	0.38929
290.43	0.32305	4719.48	0.37956
290.625	0.33745	4722.66	0.3309
290.82	0.31276	4725.83	0.32603
291.016	0.34568	4729	0.3382
291.211	0.34568	4732.18	0.34793
291.406	0.34156	4735.35	0.36983
291.602	0.28807	4738.53	0.3601
291.797	0.31893	4741.7	0.35036
291.992	0.31687	4744.87	0.36253
292.188	0.31687	4748.05	0.32847
292.383	0.37449	4751.22	0.26277
292.578	0.33539	4754.39	0.3528
292.773	0.31893	4757.57	0.35036
292.969	0.35391	4760.74	0.31144
293.164	0.32922	4763.92	0.35523
293.359	0.32716	4767.09	0.39173
293.555	0.33128	4770.26	0.3601
293.75	0.33333	4773.44	0.37956
293.945	0.31687	4776.61	0.29927
294.141	0.31481	4779.79	0.35036
294.336	0.30658	4782.96	0.3382
294.531	0.35802	4786.13	0.35523
294.727	0.33128	4789.31	0.3309
294.922	0.31687	4792.48	0.3674
295.117	0.36626	4795.65	0.35036
295.312	0.27778	4798.83	0.32117
295.508	0.30453	4802	0.39173
295.703	0.37243	4805.18	0.3163
295.898	0.33333	4808.35	0.39903
296.094	0.35391	4811.52	0.36983
296.289	0.33539	4814.7	0.31873
296.484	0.2963	4817.87	0.3455
296.68	0.34568	4821.04	0.31873
296.875	0.34568	4824.22	0.36983
297.07	0.31276	4827.39	0.3309
297.266	0.29835	4830.57	0.39173
297.461	0.36831	4833.74	0.39659
297.656	0.33539	4836.91	0.29684
297.852	0.37654	4840.09	0.309
298.047	0.32099	4843.26	0.27494
298.242	0.31481	4846.44	0.32847
298.438	0.35802	4849.61	0.37713
298.633	0.29218	4852.78	0.33333
298.828	0.32305	4855.96	0.34307
299.023	0.31481	4859.13	0.3309
299.219	0.32305	4862.3	0.35523
299.414	0.29218	4865.48	0.38929
299.609	0.34156	4868.65	0.31144
299.805	0.33539	4871.83	0.3163
300	0.33539	4875	0.34307
300.195	0.32716	4878.17	0.39173
300.391	0.30864	4881.35	0.38929
300.586	0.31893	4884.52	0.34063
300.781	0.30041	4887.7	0.33333
300.977	0.32716	4890.87	0.3382
301.172	0.29424	4894.04	0.33577
301.367	0.33128	4897.22	0.36496
301.562	0.30658	4900.39	0.3528
301.758	0.29835	4903.56	0.33333
301.953	0.31481	4906.74	0.35036
302.148	0.33539	4909.91	0.37713
302.344	0.3251	4913.09	0.3309
302.539	0.30453	4916.26	0.36253
302.734	0.3251	4919.43	0.39416
302.93	0.32716	4922.61	0.3236
303.125	0.30658	4925.78	0.36496
303.32	0.35391	4928.96	0.35036
303.516	0.32922	4932.13	0.3236
303.711	0.30247	4935.3	0.37226
303.906	0.31481	4938.48	0.34063
304.102	0.31481	4941.65	0.36496
304.297	0.31481	4944.82	0.37956
304.492	0.26749	4948	0.33333
304.688	0.36831	4951.17	0.32117
304.883	0.32305	4954.35	0.3674
305.078	0.2716	4957.52	0.32847
305.273	0.30658	4960.69	0.3601
305.469	0.30864	4963.87	0.31873
305.664	0.29218	4967.04	0.34063
305.859	0.31893	4970.21	0.34307
306.055	0.29218	4973.39	0.35036
306.25	0.32922	4976.56	0.3236
306.445	0.32922	4979.74	0.31387
306.641	0.33333	4982.91	0.3163
306.836	0.34156	4986.08	0.3601
307.031	0.34774	4989.26	0.36983
307.227	0.33539	4992.43	0.34307
307.422	0.24897	4995.61	0.3528
307.617	0.30041	4998.78	0.3236
307.812	0.2716	5001.95	0.36253
308.008	0.3251	5005.13	0.25547
308.203	0.30041	5008.3	0.35036
308.398	0.33128	5011.47	0.3017
308.594	0.28189	5014.65	0.26034
308.789	0.28807	5017.82	0.3163
308.984	0.29835	5021	0.29197
309.18	0.3251	5024.17	0.3528
309.375	0.29424	5027.34	0.32847
309.57	0.31276	5030.52	0.28954
309.766	0.30247	5033.69	0.3309
309.961	0.30658	5036.87	0.3163
310.156	0.31276	5040.04	0.36253
310.352	0.29218	5043.21	0.3163
310.547	0.27778	5046.39	0.3017
310.742	0.29835	5049.56	0.31144
310.938	0.30247	5052.73	0.3455
311.133	0.26955	5055.91	0.3017
311.328	0.30041	5059.08	0.3382
311.523	0.32716	5062.26	0.3017
311.719	0.30658	5065.43	0.33333
311.914	0.31276	5068.6	0.36496
312.109	0.26132	5071.78	0.30657
312.305	0.3107	5074.95	0.3674
312.5	0.30247	5078.12	0.34307
312.695	0.27984	5081.3	0.29684
312.891	0.33333	5084.47	0.34063
313.086	0.30041	5087.65	0.36253
313.281	0.30247	5090.82	0.31873
313.477	0.30658	5093.99	0.3236
313.672	0.32716	5097.17	0.3309
313.867	0.3251	5100.34	0.32603
314.062	0.30041	5103.52	0.3309
314.258	0.29835	5106.69	0.27251
314.453	0.31687	5109.86	0.3163
314.648	0.32305	5113.04	0.3747
314.844	0.32716	5116.21	0.3309
315.039	0.3107	5119.38	0.35036
315.234	0.32099	5122.56	0.34793
315.43	0.29835	5125.73	0.30657
315.625	0.30658	5128.91	0.31144
315.82	0.29835	5132.08	0.3455
316.016	0.26132	5135.25	0.3382
316.211	0.31481	5138.43	0.3309
316.406	0.28601	5141.6	0.34793
316.602	0.29012	5144.78	0.3455
316.797	0.34156	5147.95	0.33333
316.992	0.31276	5151.12	0.3674
317.188	0.29835	5154.3	0.32117
317.383	0.30247	5157.47	0.39659
317.578	0.29424	5160.64	0.309
317.773	0.32305	5163.82	0.2944
317.969	0.3107	5166.99	0.34307
318.164	0.32922	5170.17	0.3236
318.359	0.32922	5173.34	0.37713
318.555	0.27984	5176.51	0.30414
318.75	0.30658	5179.69	0.34793
318.945	0.24691	5182.86	0.3309
319.141	0.27572	5186.04	0.32603
319.336	0.31687	5189.21	0.36253
319.531	0.30658	5192.38	0.3017
319.727	0.30658	5195.56	0.36253
319.922	0.30041	5198.73	0.3163
320.117	0.29835	5201.9	0.32603
320.312	0.26543	5205.08	0.32117
320.508	0.3107	5208.25	0.34063
320.703	0.31481	5211.43	0.3528
320.898	0.3107	5214.6	0.31144
321.094	0.34362	5217.77	0.3382
321.289	0.35391	5220.95	0.30657
321.484	0.3251	5224.12	0.30414
321.68	0.28395	5227.29	0.31144
321.875	0.28189	5230.47	0.3309
322.07	0.35597	5233.64	0.2871
322.266	0.34156	5236.82	0.31387
322.461	0.28807	5239.99	0.37956
322.656	0.30041	5243.16	0.31144
322.852	0.31893	5246.34	0.37226
323.047	0.30453	5249.51	0.30414
323.242	0.26543	5252.69	0.30657
323.438	0.31893	5255.86	0.29927
323.633	0.31481	5259.03	0.2944
323.828	0.29835	5262.21	0.33333
324.023	0.30864	5265.38	0.30657
324.219	0.29218	5268.55	0.3163
324.414	0.36008	5271.73	0.3382
324.609	0.29218	5274.9	0.35036
324.805	0.32922	5278.08	0.28954
325	0.27984	5281.25	0.32117
325.195	0.2963	5284.42	0.31873
325.391	0.30658	5287.6	0.27007
325.586	0.29218	5290.77	0.309
325.781	0.26749	5293.95	0.33577
325.977	0.27572	5297.12	0.3528
326.172	0.29424	5300.29	0.3382
326.367	0.34979	5303.47	0.36253
326.562	0.35391	5306.64	0.3674
326.758	0.31276	5309.81	0.30657
326.953	0.30864	5312.99	0.32847
327.148	0.32922	5316.16	0.34063
327.344	0.26337	5319.34	0.28467
327.539	0.34979	5322.51	0.2871
327.734	0.30247	5325.68	0.309
327.93	0.27572	5328.86	0.3236
328.125	0.26955	5332.03	0.3236
328.32	0.26749	5335.21	0.3309
328.516	0.31481	5338.38	0.32117
328.711	0.2716	5341.55	0.3601
328.906	0.27984	5344.73	0.33577
329.102	0.32922	5347.9	0.39659
329.297	0.25514	5351.07	0.3163
329.492	0.38683	5354.25	0.30414
329.688	0.31687	5357.42	0.3163
329.883	0.25309	5360.6	0.30657
330.078	0.33539	5363.77	0.382
330.273	0.31276	5366.94	0.32603
330.469	0.29835	5370.12	0.34063
330.664	0.29218	5373.29	0.2944
330.859	0.29218	5376.46	0.35766
331.055	0.30453	5379.64	0.25547
331.25	0.31481	5382.81	0.3601
331.445	0.39712	5385.99	0.32603
331.641	0.29424	5389.16	0.37956
331.836	0.30247	5392.33	0.32117
332.031	0.31687	5395.51	0.30414
332.227	0.28601	5398.68	0.28954
332.422	0.33128	5401.86	0.37226
332.617	0.29424	5405.03	0.32603
332.812	0.31687	5408.2	0.3455
333.008	0.29012	5411.38	0.3382
333.203	0.26543	5414.55	0.34793
333.398	0.31276	5417.72	0.3309
333.594	0.24691	5420.9	0.31144
333.789	0.29835	5424.07	0.26764
333.984	0.30041	5427.25	0.29684
334.18	0.28601	5430.42	0.31387
334.375	0.29424	5433.59	0.3382
334.57	0.30658	5436.77	0.27981
334.766	0.30658	5439.94	0.28224
334.961	0.30041	5443.12	0.31144
335.156	0.27984	5446.29	0.33577
335.352	0.2428	5449.46	0.2944
335.547	0.30864	5452.64	0.29684
335.742	0.2963	5455.81	0.3236
335.938	0.31893	5458.98	0.31387
336.133	0.29218	5462.16	0.31387
336.328	0.3107	5465.33	0.29197
336.523	0.26337	5468.51	0.35766
336.719	0.33539	5471.68	0.29684
336.914	0.28189	5474.85	0.28467
337.109	0.31687	5478.03	0.2871
337.305	0.29835	5481.2	0.36496
337.5	0.28395	5484.38	0.3528
337.695	0.3107	5487.55	0.28954
337.891	0.30247	5490.72	0.30657
338.086	0.29218	5493.9	0.35036
338.281	0.28189	5497.07	0.32117
338.477	0.28601	5500.24	0.30657
338.672	0.24897	5503.42	0.3236
338.867	0.2963	5506.59	0.28954
339.062	0.32099	5509.77	0.29197
339.258	0.21193	5512.94	0.2944
339.453	0.28189	5516.11	0.2944
339.648	0.26955	5519.29	0.28224
339.844	0.29218	5522.46	0.27981
340.039	0.26749	5525.63	0.31873
340.234	0.29835	5528.81	0.3163
340.43	0.27778	5531.98	0.309
340.625	0.2963	5535.16	0.3236
340.82	0.24691	5538.33	0.33333
341.016	0.2428	5541.5	0.33577
341.211	0.28601	5544.68	0.29197
341.406	0.33539	5547.85	0.32117
341.602	0.31481	5551.03	0.3309
341.797	0.3642	5554.2	0.3309
341.992	0.26543	5557.37	0.31873
342.188	0.31481	5560.55	0.29927
342.383	0.31893	5563.72	0.28954
342.578	0.33128	5566.89	0.28954
342.773	0.29835	5570.07	0.3455
342.969	0.27572	5573.24	0.29927
343.164	0.28807	5576.42	0.29927
343.359	0.31481	5579.59	0.32117
343.555	0.32716	5582.76	0.3747
343.75	0.27778	5585.94	0.32603
343.945	0.24074	5589.11	0.32117
344.141	0.25926	5592.29	0.32117
344.336	0.2963	5595.46	0.3309
344.531	0.29835	5598.63	0.28467
344.727	0.29012	5601.81	0.31144
344.922	0.30864	5604.98	0.2944
345.117	0.31481	5608.15	0.3163
345.312	0.28395	5611.33	0.32117
345.508	0.2572	5614.5	0.28467
345.703	0.29012	5617.68	0.34063
345.898	0.27366	5620.85	0.29684
346.094	0.27984	5624.02	0.3309
346.289	0.27572	5627.2	0.32847
346.484	0.28601	5630.37	0.32847
346.68	0.32716	5633.54	0.33577
346.875	0.23663	5636.72	0.3382
347.07	0.28807	5639.89	0.25547
347.266	0.27984	5643.07	0.31387
347.461	0.33128	5646.24	0.34307
347.656	0.24486	5649.41	0.36253
347.852	0.29424	5652.59	0.2944
348.047	0.26749	5655.76	0.28467
348.242	0.27778	5658.94	0.3017
348.438	0.25514	5662.11	0.31387
348.633	0.27366	5665.28	0.3382
348.828	0.29835	5668.46	0.30657
349.023	0.25103	5671.63	0.31144
349.219	0.28395	5674.8	0.37713
349.414	0.23045	5677.98	0.24818
349.609	0.28601	5681.15	0.29684
349.805	0.26543	5684.33	0.32847
350	0.29424	5687.5	0.32847
350.195	0.30453	5690.67	0.3163
350.391	0.30247	5693.85	0.28224
350.586	0.25309	5697.02	0.27737
350.781	0.30247	5700.2	0.34307
350.977	0.29424	5703.37	0.32117
351.172	0.28395	5706.54	0.309
351.367	0.27778	5709.72	0.3236
351.562	0.24074	5712.89	0.30414
351.758	0.23663	5716.06	0.36983
351.953	0.26337	5719.24	0.30414
352.148	0.26132	5722.41	0.30414
352.344	0.2963	5725.59	0.31873
352.539	0.2963	5728.76	0.28224
352.734	0.31893	5731.93	0.29197
352.93	0.27572	5735.11	0.27737
353.125	0.27572	5738.28	0.30657
353.32	0.24486	5741.46	0.30657
353.516	0.29835	5744.63	0.24818
353.711	0.2716	5747.8	0.2871
353.906	0.27984	5750.98	0.309
354.102	0.25514	5754.15	0.33577
354.297	0.28807	5757.32	0.309
354.492	0.23251	5760.5	0.32603
354.688	0.25926	5763.67	0.29927
354.883	0.29218	5766.85	0.29197
355.078	0.27572	5770.02	0.29927
355.273	0.27366	5773.19	0.32847
355.469	0.30453	5776.37	0.33333
355.664	0.26132	5779.54	0.27737
355.859	0.26132	5782.71	0.33333
356.055	0.25514	5785.89	0.33577
356.25	0.27572	5789.06	0.29197
356.445	0.27572	5792.24	0.309
356.641	0.28807	5795.41	0.31144
356.836	0.27778	5798.58	0.34307
357.031	0.26132	5801.76	0.2871
357.227	0.30453	5804.93	0.36253
357.422	0.31276	5808.11	0.31873
357.617	0.28807	5811.28	0.27981
357.812	0.28395	5814.45	0.32117
358.008	0.27778	5817.63	0.3236
358.203	0.32099	5820.8	0.34793
358.398	0.26955	5823.97	0.31873
358.594	0.26132	5827.15	0.34063
358.789	0.28395	5830.32	0.3017
358.984	0.25309	5833.5	0.32117
359.18	0.27366	5836.67	0.25304
359.375	0.2716	5839.84	0.3236
359.57	0.25103	5843.02	0.3017
359.766	0.26337	5846.19	0.28467
359.961	0.2716	5849.37	0.34793
360.156	0.27984	5852.54	0.3382
360.352	0.26543	5855.71	0.27737
360.547	0.2716	5858.89	0.31144
360.742	0.2572	5862.06	0.27007
360.938	0.2284	5865.23	0.309
361.133	0.25514	5868.41	0.26764
361.328	0.2716	5871.58	0.30414
361.523	0.26543	5874.76	0.29197
361.719	0.25103	5877.93	0.32117
361.914	0.2716	5881.1	0.2871
362.109	0.28601	5884.28	0.3382
362.305	0.29218	5887.45	0.23601
362.5	0.26132	5890.62	0.27737
362.695	0.29218	5893.8	0.27251
362.891	0.24074	5896.97	0.28224
363.086	0.27984	5900.15	0.29197
363.281	0.2963	5903.32	0.35766
363.477	0.26132	5906.49	0.29927
363.672	0.24074	5909.67	0.29927
363.867	0.24486	5912.84	0.309
364.062	0.24486	5916.02	0.25061
364.258	0.25309	5919.19	0.29927
364.453	0.24074	5922.36	0.33577
364.648	0.25514	5925.54	0.2944
364.844	0.27778	5928.71	0.26764
365.039	0.31276	5931.88	0.309
365.234	0.29012	5935.06	0.27007
365.43	0.28395	5938.23	0.27251
365.625	0.26337	5941.41	0.30414
365.82	0.2428	5944.58	0.27007
366.016	0.2284	5947.75	0.32117
366.211	0.26132	5950.93	0.3236
366.406	0.26955	5954.1	0.30414
366.602	0.25926	5957.28	0.3455
366.797	0.26955	5960.45	0.27981
366.992	0.26543	5963.62	0.2871
367.188	0.22428	5966.8	0.30657
367.383	0.23045	5969.97	0.3163
367.578	0.25514	5973.14	0.31144
367.773	0.28601	5976.32	0.3455
367.969	0.25926	5979.49	0.29197
368.164	0.28601	5982.67	0.28467
368.359	0.27572	5985.84	0.25791
368.555	0.25926	5989.01	0.29684
368.75	0.27984	5992.19	0.24818
368.945	0.2572	5995.36	0.2871
369.141	0.30453	5998.54	0.24331
369.336	0.24691	6001.71	0.30414
369.531	0.2428	6004.88	0.28954
369.727	0.28189	6008.06	0.30657
369.922	0.24486	6011.23	0.26277
370.117	0.26543	6014.4	0.28954
370.312	0.27572	6017.58	0.27494
370.508	0.27366	6020.75	0.29684
370.703	0.28601	6023.93	0.29684
370.898	0.28807	6027.1	0.32117
371.094	0.26955	6030.27	0.25304
371.289	0.24691	6033.45	0.27737
371.484	0.30453	6036.62	0.2871
371.68	0.27984	6039.79	0.32117
371.875	0.2963	6042.97	0.31873
372.07	0.30864	6046.14	0.24331
372.266	0.26337	6049.32	0.32847
372.461	0.26955	6052.49	0.27494
372.656	0.24074	6055.66	0.25304
372.852	0.30041	6058.84	0.29684
373.047	0.27572	6062.01	0.29927
373.242	0.3107	6065.19	0.28467
373.438	0.28395	6068.36	0.2871
373.633	0.28395	6071.53	0.32847
373.828	0.25926	6074.71	0.3017
374.023	0.28395	6077.88	0.26764
374.219	0.21399	6081.05	0.2944
374.414	0.24074	6084.23	0.24574
374.609	0.26132	6087.4	0.30414
374.805	0.2428	6090.58	0.2871
375	0.27778	6093.75	0.309
375.195	0.33333	6096.92	0.33577
375.391	0.24897	6100.1	0.3309
375.586	0.23868	6103.27	0.28954
375.781	0.21811	6106.45	0.30657
375.977	0.2284	6109.62	0.28224
376.172	0.29835	6112.79	0.29684
376.367	0.26955	6115.97	0.31873
376.562	0.26955	6119.14	0.24088
376.758	0.27366	6122.31	0.2871
376.953	0.26543	6125.49	0.30657
377.148	0.25309	6128.66	0.25547
377.344	0.23251	6131.84	0.31387
377.539	0.26132	6135.01	0.24818
377.734	0.20988	6138.18	0.31144
377.93	0.26955	6141.36	0.27494
378.125	0.23868	6144.53	0.28954
378.32	0.27366	6147.71	0.25791
378.516	0.26749	6150.88	0.28467
378.711	0.30453	6154.05	0.27494
378.906	0.30041	6157.23	0.25547
379.102	0.27366	6160.4	0.26034
379.297	0.28189	6163.57	0.26277
379.492	0.26132	6166.75	0.28467
379.688	0.24074	6169.92	0.27981
379.883	0.2716	6173.1	0.26521
380.078	0.23457	6176.27	0.2871
380.273	0.24897	6179.44	0.27737
380.469	0.26337	6182.62	0.2871
380.664	0.27366	6185.79	0.26764
380.859	0.2428	6188.96	0.29684
381.055	0.27984	6192.14	0.29927
381.25	0.27984	6195.31	0.26277
381.445	0.28807	6198.49	0.23114
381.641	0.2716	6201.66	0.26277
381.836	0.24486	6204.83	0.28954
382.031	0.24691	6208.01	0.31387
382.227	0.20988	6211.18	0.3163
382.422	0.25309	6214.36	0.29927
382.617	0.23045	6217.53	0.309
382.812	0.2284	6220.7	0.29927
383.008	0.27366	6223.88	0.27737
383.203	0.25103	6227.05	0.28467
383.398	0.27778	6230.22	0.26034
383.594	0.24691	6233.4	0.27981
383.789	0.19342	6236.57	0.26277
383.984	0.24074	6239.75	0.26034
384.18	0.28807	6242.92	0.25791
384.375	0.29012	6246.09	0.25791
384.57	0.23868	6249.27	0.27494
384.766	0.26749	6252.44	0.2944
384.961	0.26337	6255.62	0.26521
385.156	0.2428	6258.79	0.2944
385.352	0.25103	6261.96	0.26277
385.547	0.26543	6265.14	0.2944
385.742	0.26337	6268.31	0.32117
385.938	0.26543	6271.48	0.29197
386.133	0.26543	6274.66	0.309
386.328	0.26337	6277.83	0.25547
386.523	0.21811	6281.01	0.26521
386.719	0.22016	6284.18	0.29684
386.914	0.2428	6287.35	0.28224
387.109	0.28189	6290.53	0.24818
387.305	0.26543	6293.7	0.28467
387.5	0.23251	6296.88	0.24818
387.695	0.24691	6300.05	0.31873
387.891	0.2716	6303.22	0.28954
388.086	0.23045	6306.4	0.34307
388.281	0.23663	6309.57	0.25791
388.477	0.24486	6312.74	0.32117
388.672	0.25926	6315.92	0.29197
388.867	0.26749	6319.09	0.27981
389.062	0.24897	6322.27	0.3382
389.258	0.26955	6325.44	0.26521
389.453	0.22634	6328.61	0.22384
389.648	0.2428	6331.79	0.24818
389.844	0.21811	6334.96	0.26277
390.039	0.23868	6338.13	0.27251
390.234	0.27572	6341.31	0.31144
[truncated: 1,109 more rows]

## Sheet: Fig 3a
Control		3C/6H hetero-polytype
Wavelength (nm)	Absorbance (a.u.)	Wavelength (nm)	Absorbance (a.u.)
855	-0.0216	855	-0.00568
854	-0.0215	854	-0.00889
853	-0.02255	853	-0.00906
852	-0.0203	852	-0.01021
851	-0.01862	851	-0.00859
850	-0.01999	850	-0.00863
849	-0.018	849	-0.01208
848	-0.01829	848	-0.00951
847	-0.01886	847	-0.01217
846	-0.01716	846	-0.0119
845	-0.01756	845	-0.01332
844	-0.0146	844	-0.01319
843	-0.01327	843	-0.01169
842	-0.01325	842	-0.01517
841	-0.01062	841	-0.0134
840	-0.00959	840	-0.01331
839	-0.0083	839	-0.01416
838	-0.00761	838	-0.01413
837	-0.00458	837	-0.01313
836	-0.00449	836	-0.01377
835	-0.00158	835	-0.01325
834	0.00136	834	-0.01252
833	0.00416	833	-0.01161
832	0.00588	832	-0.01184
831	0.00947	831	-0.01167
830	0.01179	830	-0.01027
829	0.01445	829	-0.00987
828	0.01837	828	-0.00882
827	0.02285	827	-0.0077
826	0.02704	826	-0.0068
825	0.03139	825	-0.00521
824	0.03551	824	-0.00485
823	0.04199	823	-0.00213
822	0.04804	822	-2.6e-05
821	0.05361	821	0.000952
820	0.06082	820	0.00346
819	0.06733	819	0.00553
818	0.07427	818	0.00843
817	0.08344	817	0.0115
816	0.09244	816	0.0153
815	0.1025	815	0.0193
814	0.11389	814	0.02356
813	0.12609	813	0.02741
812	0.13686	812	0.03237
811	0.14961	811	0.03829
810	0.1632	810	0.04453
809	0.17815	809	0.05074
808	0.19287	808	0.05753
807	0.20993	807	0.06542
806	0.2265	806	0.0742
805	0.24418	805	0.08325
804	0.26138	804	0.09232
803	0.27998	803	0.10283
802	0.29839	802	0.11435
801	0.31756	801	0.12644
800	0.33635	800	0.13896
799	0.35596	799	0.15254
798	0.37445	798	0.16715
797	0.39295	797	0.18387
796	0.4115	796	0.20008
795	0.42932	795	0.21734
794	0.44551	794	0.23506
793	0.46124	793	0.25297
792	0.47678	792	0.27245
791	0.49062	791	0.29131
790	0.50258	790	0.31117
789	0.51472	789	0.33111
788	0.52472	788	0.3494
787	0.53429	787	0.36858
786	0.54346	786	0.38778
785	0.55172	785	0.40655
784	0.56012	784	0.42493
783	0.56662	783	0.4419
782	0.57293	782	0.45761
781	0.57679	781	0.47265
780	0.58165	780	0.48701
779	0.58716	779	0.49971
778	0.59038	778	0.5111
777	0.59321	777	0.52152
776	0.59608	776	0.53132
775	0.59856	775	0.5396
774	0.60071	774	0.54726
773	0.60341	773	0.55397
772	0.60558	772	0.55968
771	0.60653	771	0.56389
770	0.60797	770	0.56858
769	0.61003	769	0.57286
768	0.6112	768	0.57653
767	0.61249	767	0.57931
766	0.61437	766	0.58145
765	0.61554	765	0.58354
764	0.61624	764	0.58626
763	0.61807	763	0.58833
762	0.61923	762	0.58918
761	0.61965	761	0.59033
760	0.62095	760	0.59077
759	0.6226	759	0.59203
758	0.62408	758	0.59316
757	0.62521	757	0.59401
756	0.62669	756	0.59466
755	0.62789	755	0.59491
754	0.6291	754	0.59602
753	0.6301	753	0.59658
752	0.63184	752	0.59766
751	0.63339	751	0.59754
750	0.63472	750	0.59815
749	0.63653	749	0.59882
748	0.63809	748	0.59995
747	0.63873	747	0.60078
746	0.64044	746	0.6012
745	0.6431	745	0.60219
744	0.64459	744	0.60281
743	0.64635	743	0.60302
742	0.64808	742	0.60343
741	0.64912	741	0.60417
740	0.65093	740	0.60504
739	0.65335	739	0.60625
738	0.65482	738	0.60743
737	0.65641	737	0.60844
736	0.65851	736	0.60883
735	0.66035	735	0.60974
734	0.66264	734	0.61153
733	0.66492	733	0.61285
732	0.66645	732	0.61378
731	0.66826	731	0.61475
730	0.66992	730	0.61574
729	0.67202	729	0.6167
728	0.67437	728	0.61783
727	0.67699	727	0.61941
726	0.67856	726	0.62003
725	0.68035	725	0.62117
724	0.68348	724	0.62286
723	0.68536	723	0.62395
722	0.68734	722	0.62531
721	0.69033	721	0.62698
720	0.69264	720	0.62835
719	0.69505	719	0.62975
718	0.69719	718	0.63086
717	0.69892	717	0.63183
716	0.70207	716	0.63394
715	0.70539	715	0.6361
714	0.70808	714	0.6378
713	0.71034	713	0.63918
712	0.71246	712	0.64052
711	0.71502	711	0.64182
710	0.71834	710	0.64344
709	0.72154	709	0.64533
708	0.72452	708	0.64753
707	0.72636	707	0.6485
706	0.72898	706	0.6502
705	0.73205	705	0.65246
704	0.73517	704	0.65455
703	0.73785	703	0.65623
702	0.74068	702	0.65764
701	0.74392	701	0.65927
700	0.74713	700	0.66149
699	0.7499	699	0.66331
698	0.75297	698	0.66519
697	0.75599	697	0.66726
696	0.75946	696	0.66989
695	0.76265	695	0.6717
694	0.76633	694	0.67359
693	0.76941	693	0.67516
692	0.77276	692	0.67818
691	0.77655	691	0.68035
690	0.77984	690	0.68212
689	0.78314	689	0.68396
688	0.78587	688	0.68523
687	0.78996	687	0.68815
686	0.794	686	0.69073
685	0.79761	685	0.69287
684	0.80127	684	0.69547
683	0.80453	683	0.6973
682	0.80844	682	0.69988
681	0.81254	681	0.70255
680	0.81643	680	0.70495
679	0.82088	679	0.70721
678	0.8246	678	0.70951
677	0.82864	677	0.71207
676	0.83249	676	0.71451
675	0.83665	675	0.71712
674	0.84073	674	0.71952
673	0.84604	673	0.72176
672	0.85015	672	0.72453
671	0.85424	671	0.72769
670	0.85795	670	0.72999
669	0.86298	669	0.73255
668	0.86817	668	0.73576
667	0.87228	667	0.73819
666	0.87683	666	0.74042
665	0.88164	665	0.74372
664	0.88618	664	0.7466
663	0.89088	663	0.74881
662	0.89565	662	0.75164
661	0.90012	661	0.75423
660	0.90515	660	0.75644
659	0.91067	659	0.75938
658	0.91591	658	0.76232
657	0.92086	657	0.76514
656	0.92635	656	0.76816
655	0.93151	655	0.77075
654	0.9371	654	0.77339
653	0.94281	653	0.77624
652	0.9479	652	0.77911
651	0.95325	651	0.78126
650	0.95885	650	0.7847
649	0.96471	649	0.78787
648	0.96986	648	0.79056
647	0.97498	647	0.7931
646	0.98088	646	0.79583
645	0.98686	645	0.79847
644	0.99258	644	0.80113
643	0.9988	643	0.80455
642	1.00413	642	0.80709
641	1.01071	641	0.80999
640	1.01676	640	0.81263
639	1.02347	639	0.81598
638	1.02949	638	0.81885
637	1.03595	637	0.82117
636	1.04213	636	0.82436
635	1.04842	635	0.82705
634	1.05505	634	0.82995
633	1.06151	633	0.83196
632	1.06797	632	0.83489
631	1.07488	631	0.83815
630	1.0805	630	0.84023
629	1.08789	629	0.84345
628	1.09411	628	0.84614
627	1.1012	627	0.84843
626	1.10769	626	0.85151
625	1.11526	625	0.85411
624	1.12261	624	0.85724
623	1.12945	623	0.85962
622	1.13661	622	0.86178
621	1.14322	621	0.865
620	1.15002	620	0.86747
619	1.15739	619	0.87013
618	1.16381	618	0.87296
617	1.17114	617	0.87586
616	1.17883	616	0.87849
615	1.18626	615	0.88058
614	1.19364	614	0.88389
613	1.20136	613	0.88638
612	1.20911	612	0.88914
611	1.21655	611	0.89165
610	1.22355	610	0.89456
609	1.23116	609	0.8976
608	1.23821	608	0.90009
607	1.24533	607	0.90227
606	1.25331	606	0.90481
605	1.2621	605	0.90751
604	1.26922	604	0.90991
603	1.27714	603	0.91234
602	1.2857	602	0.91519
601	1.29262	601	0.91808
600	1.30041	600	0.92
599	1.3084	599	0.92365
598	1.31613	598	0.92597
597	1.32321	597	0.92846
596	1.33073	596	0.93108
595	1.33851	595	0.93357
594	1.34681	594	0.9366
593	1.35513	593	0.93876
592	1.36259	592	0.94152
591	1.37085	591	0.94447
590	1.37836	590	0.94766
589	1.38516	589	0.94972
588	1.39329	588	0.95246
587	1.4014	587	0.95529
586	1.41045	586	0.95799
585	1.41739	585	0.96086
584	1.42527	584	0.96368
583	1.43218	583	0.96562
582	1.43851	582	0.96889
581	1.44735	581	0.97183
580	1.45463	580	0.97473
579	1.46201	579	0.9771
578	1.4696	578	0.97947
577	1.47464	577	0.98125
576	1.48303	576	0.98597
575	1.4896	575	0.98819
574	1.49621	574	0.99078
573	1.50365	573	0.99377
572	1.51071	572	0.99596
571	1.51738	571	0.99856
570	1.52451	570	1.00176
569	1.53064	569	1.00453
568	1.53481	568	1.00749
567	1.54307	567	1.01036
566	1.54917	566	1.01301
565	1.55471	565	1.01723
564	1.56054	564	1.02074
563	1.56652	563	1.02494
562	1.57167	562	1.02859
561	1.5764	561	1.03446
560	1.58082	560	1.04078
559	1.58196	559	1.04668
558	1.58809	558	1.05455
557	1.59355	557	1.06319
556	1.59604	556	1.07424
555	1.60302	555	1.08658
554	1.60689	554	1.10136
553	1.60898	553	1.11849
552	1.61325	552	1.13801
551	1.61744	551	1.16295
550	1.62016	550	1.191
549	1.62054	549	1.22322
548	1.62546	548	1.26289
547	1.62931	547	1.30706
546	1.631	546	1.35901
545	1.63348	545	1.41771
544	1.63604	544	1.48463
543	1.63883	543	1.55717
542	1.64001	542	1.63619
541	1.64272	541	1.71797
540	1.64392	540	1.79941
539	1.64603	539	1.8775
538	1.64852	538	1.94584
537	1.64918	537	2.00063
536	1.6503	536	2.04751
535	1.65324	535	2.08201
534	1.65254	534	2.10404
533	1.65183	533	2.12208
532	1.65296	532	2.13394
531	1.65488	531	2.13936
530	1.65776	530	2.13365
529	1.6581	529	2.14122
528	1.65776	528	2.14167
527	1.65537	527	2.13674
526	1.65552	526	2.13715
525	1.65698	525	2.1442
524	1.65666	524	2.14405
523	1.65761	523	2.13964
522	1.65916	522	2.1362
521	1.65898	521	2.13335
520	1.65645	520	2.13339
519	1.65743	519	2.13187
518	1.65576	518	2.13332
517	1.65622	517	2.13444
516	1.65705	516	2.12981
515	1.65621	515	2.13089
514	1.65561	514	2.13189
513	1.65376	513	2.13035
512	1.65407	512	2.12686
511	1.65446	511	2.13005
510	1.65453	510	2.1344
509	1.65418	509	2.12916
508	1.65475	508	2.1285
507	1.65495	507	2.1304
506	1.65566	506	2.13283
505	1.65522	505	2.12983
504	1.65502	504	2.14031
503	1.65424	503	2.14419
502	1.65435	502	2.13872
501	1.6536	501	2.13309
500	1.65447	500	2.14053
499	1.65487	499	2.14022
498	1.65388	498	2.14403
497	1.65494	497	2.15002
496	1.65542	496	2.14763
495	1.65419	495	2.15138
494	1.65568	494	2.14613
493	1.65611	493	2.14813
492	1.65484	492	2.15032
491	1.65304	491	2.15402
490	1.65398	490	2.1557
489	1.65493	489	2.16196
488	1.6547	488	2.16476
487	1.65432	487	2.16023
486	1.65379	486	2.16109
485	1.65233	485	2.16375

## Sheet: Fig 3b
Control
Energy (eV)	Absorbance	Elliott Fit	Continuum	Exciton
1.4253	0.00691	0.00399	0.00057667	0.00341
1.4269	0.0066	0.00424	0.00061225	0.00362
1.4286	0.0044	0.0045	0.00065003	0.00385
1.4302	0.00287	0.00478	0.00069039	0.00409
1.4319	0.00588	0.00507	0.00073326	0.00434
1.4335	0.00827	0.00539	0.00077907	0.00461
1.4352	0.000315	0.00573	0.00082775	0.0049
1.4368	0.00948	0.00609	0.00087946	0.00521
1.4385	0.00556	0.00647	0.00093475	0.00553
1.4402	0.0034	0.00687	0.00099351	0.00588
1.4419	0.00278	0.00731	0.00106	0.00625
1.4435	0.0079	0.00777	0.00112	0.00665
1.4452	0.00782	0.00826	0.00119	0.00707
1.4469	-0.00353	0.00879	0.00127	0.00752
1.4486	-0.00144	0.00934	0.00135	0.00799
1.4503	-0.0016	0.00994	0.00144	0.0085
1.452	-0.0015	0.01058	0.00153	0.00905
1.4537	-0.00255	0.01125	0.00163	0.00963
1.4554	-0.000302	0.01198	0.00173	0.01025
1.4571	0.00138	0.01275	0.00184	0.01091
1.4588	1.5e-05	0.01357	0.00196	0.01161
1.4605	0.002	0.01445	0.00209	0.01236
1.4623	0.00171	0.01538	0.00222	0.01316
1.464	0.00114	0.01639	0.00237	0.01402
1.4657	0.00284	0.01746	0.00252	0.01493
1.4675	0.00244	0.0186	0.00269	0.01591
1.4692	0.0054	0.01981	0.00286	0.01695
1.4709	0.00674	0.02112	0.00305	0.01806
1.4727	0.00675	0.0225	0.00325	0.01925
1.4744	0.00938	0.02399	0.00347	0.02052
1.4762	0.01041	0.02557	0.0037	0.02188
1.478	0.0117	0.02727	0.00394	0.02333
1.4797	0.01239	0.02908	0.00421	0.02487
1.4815	0.01543	0.03101	0.00449	0.02653
1.4832	0.01551	0.03308	0.00479	0.0283
1.485	0.01843	0.0353	0.00511	0.03019
1.4868	0.02136	0.03766	0.00545	0.03221
1.4886	0.02416	0.0402	0.00582	0.03438
1.4904	0.02588	0.04289	0.00621	0.03668
1.4922	0.02947	0.04579	0.00663	0.03916
1.494	0.03179	0.04889	0.00708	0.04181
1.4958	0.03445	0.0522	0.00756	0.04464
1.4976	0.03837	0.05572	0.00807	0.04765
1.4994	0.04285	0.05953	0.00863	0.0509
1.5012	0.04704	0.06357	0.00922	0.05435
1.503	0.05139	0.0679	0.00985	0.05805
1.5049	0.05551	0.07252	0.01053	0.062
1.5067	0.06199	0.07749	0.01125	0.06623
1.5085	0.06804	0.08281	0.01204	0.07077
1.5104	0.07361	0.08845	0.01287	0.07559
1.5122	0.08082	0.09454	0.01376	0.08078
1.514	0.08733	0.101	0.01472	0.08628
1.5159	0.09427	0.10792	0.01575	0.09217
1.5177	0.10344	0.11533	0.01685	0.09848
1.5196	0.11244	0.12323	0.01804	0.1052
1.5215	0.1225	0.13164	0.0193	0.11234
1.5233	0.13389	0.14063	0.02066	0.11997
1.5252	0.14609	0.15025	0.02213	0.12812
1.5271	0.15686	0.1604	0.02369	0.13672
1.529	0.16961	0.1713	0.02537	0.14592
1.5309	0.1832	0.18278	0.02717	0.15561
1.5328	0.19815	0.19507	0.02912	0.16595
1.5347	0.21287	0.20798	0.03119	0.17679
1.5366	0.22993	0.22174	0.03343	0.18831
1.5385	0.2465	0.23615	0.03582	0.20034
1.5404	0.26418	0.25136	0.03839	0.21297
1.5423	0.28138	0.26737	0.04115	0.22621
1.5442	0.29998	0.28407	0.04412	0.23995
1.5461	0.31839	0.30143	0.04729	0.25414
1.5481	0.33756	0.3195	0.05071	0.26879
1.55	0.35635	0.3382	0.05438	0.28382
1.5519	0.37596	0.35738	0.05832	0.29906
1.5539	0.39445	0.3769	0.06253	0.31437
1.5558	0.41295	0.39675	0.06706	0.32969
1.5578	0.4315	0.41677	0.07192	0.34485
1.5597	0.44932	0.4367	0.07713	0.35957
1.5617	0.46551	0.45634	0.08269	0.37365
1.5637	0.48124	0.47559	0.08865	0.38694
1.5657	0.49678	0.49425	0.09505	0.3992
1.5676	0.51062	0.51202	0.10187	0.41015
1.5696	0.52258	0.52872	0.10913	0.41958
1.5716	0.53472	0.54425	0.11689	0.42735
1.5736	0.54472	0.5584	0.12514	0.43326
1.5756	0.55429	0.57113	0.13392	0.43721
1.5776	0.56346	0.58238	0.14327	0.43911
1.5796	0.57172	0.59207	0.15314	0.43893
1.5816	0.58012	0.60025	0.16354	0.43671
1.5837	0.58662	0.60702	0.17452	0.4325
1.5857	0.59293	0.61249	0.18609	0.42639
1.5877	0.59679	0.61674	0.19817	0.41857
1.5897	0.60165	0.61994	0.21074	0.4092
1.5918	0.60716	0.62226	0.22384	0.39842
1.5938	0.61038	0.62385	0.23742	0.38643
1.5959	0.61321	0.62484	0.25138	0.37346
1.5979	0.61608	0.62537	0.26572	0.35965
1.6	0.61856	0.62557	0.28032	0.34525
1.6021	0.62071	0.62552	0.29517	0.33036
1.6041	0.62341	0.62533	0.31012	0.31521
1.6062	0.62558	0.62505	0.32516	0.29988
1.6083	0.62653	0.62474	0.34015	0.28458
1.6104	0.62797	0.62443	0.35508	0.26936
1.6125	0.63003	0.62418	0.36979	0.25439
1.6146	0.6312	0.62399	0.3843	0.23969
1.6167	0.63249	0.62388	0.39853	0.22535
1.6188	0.63437	0.62386	0.41237	0.2115
1.6209	0.63554	0.62395	0.42583	0.19812
1.623	0.63624	0.62414	0.43882	0.18532
1.6252	0.63807	0.62444	0.45132	0.17312
1.6273	0.63923	0.62485	0.46341	0.16144
1.6294	0.63965	0.62536	0.47493	0.15043
1.6316	0.64095	0.62597	0.48603	0.13994
1.6337	0.6426	0.62669	0.4966	0.13008
1.6359	0.64408	0.6275	0.50667	0.12083
1.638	0.64521	0.62841	0.51629	0.11213
1.6402	0.64669	0.62942	0.52546	0.10395
1.6424	0.64789	0.63051	0.53418	0.09633
1.6446	0.6491	0.63169	0.5425	0.08919
1.6467	0.6501	0.63295	0.55043	0.08252
1.6489	0.65184	0.63429	0.55796	0.07633
1.6511	0.65339	0.63571	0.56513	0.07058
1.6533	0.65472	0.6372	0.57197	0.06523
1.6555	0.65653	0.63877	0.57852	0.06025
1.6578	0.65809	0.6404	0.58477	0.05563
1.66	0.65873	0.6421	0.59075	0.05135
1.6622	0.66044	0.64387	0.5965	0.04737
1.6644	0.6631	0.6457	0.602	0.0437
1.6667	0.66459	0.64758	0.6073	0.04029
1.6689	0.66635	0.64953	0.61239	0.03714
1.6712	0.66808	0.65153	0.6173	0.03423
1.6734	0.66912	0.65358	0.62204	0.03154
1.6757	0.67093	0.65569	0.62665	0.02904
1.6779	0.67335	0.65784	0.6311	0.02674
1.6802	0.67482	0.66006	0.63544	0.02461
1.6825	0.67641	0.66231	0.63966	0.02265
1.6848	0.67851	0.66461	0.64376	0.02085
1.6871	0.68035	0.66695	0.64778	0.01918
1.6894	0.68264	0.66935	0.65171	0.01763
1.6917	0.68492	0.67179	0.65558	0.01621
1.694	0.68645	0.67426	0.65936	0.0149
1.6963	0.68826	0.67678	0.66309	0.01369
1.6986	0.68992	0.67933	0.66676	0.01258
1.701	0.69202	0.68193	0.67038	0.01155
1.7033	0.69437	0.68457	0.67396	0.01061
1.7056	0.69699	0.68724	0.6775	0.00974
1.708	0.69856	0.68995	0.68101	0.00894
1.7103	0.70035	0.69269	0.68448	0.0082
1.7127	0.70348	0.69548	0.68795	0.00752
1.7151	0.70536	0.6983	0.6914	0.0069
1.7174	0.70734	0.70114	0.69481	0.00633
1.7198	0.71033	0.70402	0.69822	0.0058
1.7222	0.71264	0.70694	0.70163	0.00532
1.7246	0.71505	0.7099	0.70503	0.00487
1.727	0.71719	0.71288	0.70842	0.00446
1.7294	0.71892	0.7159	0.71182	0.00409
1.7318	0.72207	0.71894	0.7152	0.00374
1.7343	0.72539	0.72204	0.71861	0.00343
1.7367	0.72808	0.72514	0.722	0.00314
1.7391	0.73034	0.72829	0.72542	0.00287
1.7416	0.73246	0.73146	0.72883	0.00262
1.744	0.73502	0.73466	0.73226	0.0024
1.7465	0.73834	0.7379	0.73571	0.00219
1.7489	0.74154	0.74117	0.73916	0.002
1.7514	0.74452	0.74446	0.74263	0.00183
1.7539	0.74636	0.74779	0.74612	0.00167
1.7564	0.74898	0.75115	0.74962	0.00153
1.7589	0.75205	0.75455	0.75315	0.0014
1.7614	0.75517	0.75795	0.75668	0.00127
1.7639	0.75785	0.76141	0.76025	0.00116
1.7664	0.76068	0.76488	0.76382	0.00106
1.7689	0.76392	0.76839	0.76742	0.00096745
1.7714	0.76713	0.77193	0.77105	0.00088209
1.774	0.7699	0.77549	0.77469	0.00080427
1.7765	0.77297	0.77909	0.77836	0.00073304
1.7791	0.77599	0.78272	0.78205	0.00066788
1.7816	0.77946	0.78638	0.78578	0.00060828
1.7842	0.78265	0.79007	0.78951	0.00055401
1.7867	0.78633	0.79378	0.79328	0.00050439
1.7893	0.78941	0.79754	0.79708	0.00045905
1.7919	0.79276	0.80132	0.8009	0.00041763
1.7945	0.79655	0.80513	0.80475	0.00037995
1.7971	0.79984	0.80897	0.80862	0.00034555
1.7997	0.80314	0.81284	0.81252	0.00031414
1.8023	0.80587	0.81675	0.81646	0.00028548
1.805	0.80996	0.82067	0.82042	0.00025944
1.8076	0.814	0.82464	0.8244	0.00023569
1.8102	0.81761	0.82863	0.82842	0.00021403
1.8129	0.82127	0.83267	0.83247	0.0001943
1.8155	0.82453	0.83672	0.83654	0.00017638
1.8182	0.82844	0.8408	0.84064	0.00016006
1.8209	0.83254	0.84493	0.84478	0.00014519
1.8235	0.83643	0.84908	0.84895	0.00013166
1.8262	0.84088	0.85328	0.85316	0.00011934
1.8289	0.8446	0.85749	0.85738	0.00010818
1.8316	0.84864	0.86174	0.86164	9.8025e-05
1.8343	0.85249	0.86602	0.86593	8.8791e-05
1.837	0.85665	0.87034	0.87026	8.0397e-05
1.8398	0.86073	0.87469	0.87461	7.2797e-05
1.8425	0.86604	0.87908	0.87901	6.5867e-05
1.8452	0.87015	0.8835	0.88344	5.9597e-05
1.848	0.87424	0.88795	0.88789	5.3904e-05
1.8507	0.87795	0.89244	0.89239	4.8738e-05
1.8535	0.88298	0.89695	0.8969	4.4066e-05
1.8563	0.88817	0.90151	0.90147	3.9813e-05
1.8591	0.89228	0.90609	0.90606	3.5971e-05
1.8619	0.89683	0.91072	0.91068	3.2487e-05
1.8647	0.90164	0.91538	0.91535	2.933e-05
1.8675	0.90618	0.92008	0.92005	2.647e-05
1.8703	0.91088	0.92481	0.92479	2.3881e-05
1.8731	0.91565	0.92957	0.92955	2.1545e-05
1.876	0.92012	0.93439	0.93437	1.9423e-05
1.8788	0.92515	0.93923	0.93921	1.751e-05
1.8816	0.93067	0.9441	0.94409	1.5779e-05
1.8845	0.93591	0.94902	0.94901	1.4215e-05
1.8874	0.94086	0.95398	0.95396	1.2801e-05
1.8902	0.94635	0.95896	0.95894	1.1527e-05
1.8931	0.95151	0.96399	0.96398	1.0373e-05
1.896	0.9571	0.96905	0.96904	9.3345e-06
1.8989	0.96281	0.97417	0.97416	8.3937e-06
1.9018	0.9679	0.97931	0.9793	7.5477e-06
1.9048	0.97325	0.9845	0.98449	6.7844e-06
1.9077	0.97885	0.98972	0.98971	6.0962e-06
1.9106	0.98471	0.99499	0.99498	5.4757e-06
1.9136	0.98986	1.0003	1.0003	4.9167e-06
1.9165	0.99498	1.0056	1.0056	4.413e-06
1.9195	1.0009	1.011	1.011	3.961e-06
1.9225	1.0069	1.0165	1.0165	3.5527e-06
1.9255	1.0126	1.0219	1.0219	3.1853e-06
1.9285	1.0188	1.0274	1.0274	2.8559e-06
1.9315	1.0241	1.033	1.033	2.5596e-06
1.9345	1.0307	1.0386	1.0386	2.2924e-06
1.9375	1.0368	1.0442	1.0442	2.0531e-06
1.9405	1.0435	1.0499	1.0499	1.8381e-06
1.9436	1.0495	1.0556	1.0556	1.645e-06
1.9466	1.0559	1.0614	1.0614	1.4717e-06
1.9497	1.0621	1.0673	1.0673	1.3156e-06
1.9528	1.0684	1.0731	1.0731	1.1761e-06
1.9558	1.0751	1.079	1.079	1.051e-06
1.9589	1.0815	1.085	1.085	9.3892e-07
1.962	1.088	1.091	1.091	8.3845e-07
1.9651	1.0949	1.097	1.097	7.4873e-07
1.9683	1.1005	1.1031	1.1031	6.6812e-07
1.9714	1.1079	1.1093	1.1093	5.9597e-07
1.9745	1.1141	1.1154	1.1154	5.3142e-07
1.9777	1.1212	1.1217	1.1217	4.7369e-07
1.9808	1.1277	1.128	1.128	4.2208e-07
1.984	1.1353	1.1343	1.1343	3.7595e-07
1.9872	1.1426	1.1407	1.1407	3.3474e-07
1.9904	1.1495	1.1471	1.1471	2.9794e-07
1.9936	1.1566	1.1536	1.1536	2.6509e-07
1.9968	1.1632	1.1602	1.1602	2.3578e-07
2	1.17	1.1667	1.1667	2.0963e-07
2.0032	1.1774	1.1734	1.1734	1.8631e-07
2.0065	1.1838	1.1801	1.1801	1.6552e-07
2.0097	1.1911	1.1868	1.1868	1.47e-07
2.013	1.1988	1.1936	1.1936	1.3046e-07
2.0163	1.2063	1.2005	1.2005	1.1578e-07
2.0195	1.2136	1.2074	1.2074	1.0271e-07
2.0228	1.2214	1.2143	1.2143	9.1056e-08
2.0261	1.2291	1.2213	1.2213	8.0721e-08
2.0295	1.2366	1.2284	1.2284	7.1507e-08
2.0328	1.2435	1.2356	1.2356	6.3321e-08
2.0361	1.2512	1.2427	1.2427	5.6072e-08
2.0395	1.2582	1.25	1.25	4.9617e-08
2.0428	1.2653	1.2573	1.2573	4.3889e-08
2.0462	1.2733	1.2646	1.2646	3.8808e-08
2.0496	1.2821	1.2721	1.2721	3.4291e-08
2.053	1.2892	1.2795	1.2795	3.0299e-08
2.0564	1.2971	1.287	1.287	2.6762e-08
2.0598	1.3057	1.2946	1.2946	2.3621e-08
2.0632	1.3126	1.3023	1.3023	2.0841e-08
2.0667	1.3204	1.31	1.31	1.8381e-08
2.0701	1.3284	1.3178	1.3178	1.6206e-08
2.0736	1.3361	1.3256	1.3256	1.4283e-08
2.077	1.3432	1.3335	1.3335	1.2583e-08
2.0805	1.3507	1.3415	1.3415	1.1078e-08
2.084	1.3585	1.3495	1.3495	9.7525e-09
2.0875	1.3668	1.3576	1.3576	8.5796e-09
2.0911	1.3751	1.3658	1.3658	7.5449e-09
2.0946	1.3826	1.374	1.374	6.6326e-09
2.0981	1.3908	1.3823	1.3823	5.8264e-09
2.1017	1.3984	1.3907	1.3907	5.1181e-09
2.1053	1.4052	1.3991	1.3991	4.4927e-09
2.1088	1.4133	1.4076	1.4076	3.9423e-09
2.1124	1.4214	1.4162	1.4162	3.4567e-09
2.116	1.4304	1.4248	1.4248	3.031e-09
2.1197	1.4374	1.4335	1.4335	2.6558e-09
2.1233	1.4453	1.4423	1.4423	2.3261e-09
2.1269	1.4522	1.4512	1.4512	2.0367e-09
2.1306	1.4585	1.4601	1.4601	1.7826e-09
2.1343	1.4673	1.4691	1.4691	1.559e-09
2.1379	1.4746	1.4781	1.4781	1.363e-09
2.1416	1.482	1.4873	1.4873	1.1913e-09
2.1453	1.4896	1.4965	1.4965	1.0404e-09
2.149	1.4946	1.5058	1.5058	9.0824e-10

## Sheet: Fig 3c
3C/6H hetero-polytype
Energy (eV)	Absorbance	Elliott Fit	Continuum	Exciton
1.4253	0.01226	0.00047983	8.739e-05	0.00039244
1.4269	0.00927	0.00051683	9.4128e-05	0.0004227
1.4286	0.00772	0.00055667	0.00010139	0.00045529
1.4302	0.01006	0.00059986	0.00010925	0.00049061
1.4319	0.00723	0.0006464	0.00011773	0.00052868
1.4335	0.00617	0.00069687	0.00012692	0.00056995
1.4352	0.00452	0.00075128	0.00013683	0.00061445
1.4368	0.00842	0.00080994	0.00014751	0.00066242
1.4385	0.00416	0.00087357	0.0001591	0.00071447
1.4402	0.00424	0.0009422	0.0001716	0.0007706
1.4419	0.00532	0.00102	0.00018508	0.00083114
1.4435	0.00455	0.0011	0.00019971	0.00089684
1.4452	0.00674	0.00118	0.0002155	0.00096773
1.4469	-0.00915	0.00128	0.00023264	0.00104
1.4486	-0.00722	0.00138	0.00025114	0.00113
1.4503	-0.00568	0.00149	0.00027112	0.00122
1.452	-0.00889	0.00161	0.00029282	0.00131
1.4537	-0.00906	0.00174	0.00031625	0.00142
1.4554	-0.01021	0.00188	0.00034172	0.00153
1.4571	-0.00859	0.00203	0.00036923	0.00166
1.4588	-0.00863	0.00219	0.00039896	0.00179
1.4605	-0.01208	0.00237	0.00043128	0.00194
1.4623	-0.00951	0.00256	0.00046621	0.00209
1.464	-0.01217	0.00277	0.00050421	0.00226
1.4657	-0.0119	0.00299	0.0005453	0.00245
1.4675	-0.01332	0.00324	0.00059001	0.00265
1.4692	-0.01319	0.0035	0.00063809	0.00287
1.4709	-0.01169	0.00379	0.00069072	0.0031
1.4727	-0.01517	0.0041	0.00074735	0.00336
1.4744	-0.0134	0.00444	0.00080936	0.00363
1.4762	-0.01331	0.00481	0.00087611	0.00393
1.478	-0.01416	0.00521	0.0009488	0.00426
1.4797	-0.01413	0.00564	0.00103	0.00461
1.4815	-0.01313	0.00611	0.00111	0.005
1.4832	-0.01377	0.00662	0.00121	0.00542
1.485	-0.01325	0.00718	0.00131	0.00587
1.4868	-0.01252	0.00778	0.00142	0.00636
1.4886	-0.01161	0.00844	0.00154	0.0069
1.4904	-0.01184	0.00915	0.00167	0.00748
1.4922	-0.01167	0.00992	0.00181	0.00812
1.494	-0.01027	0.01077	0.00196	0.0088
1.4958	-0.00987	0.01168	0.00213	0.00955
1.4976	-0.00882	0.01267	0.00231	0.01036
1.4994	-0.0077	0.01376	0.00251	0.01125
1.5012	-0.0068	0.01493	0.00272	0.01221
1.503	-0.00521	0.01622	0.00295	0.01326
1.5049	-0.00485	0.01761	0.00321	0.0144
1.5067	-0.00213	0.01913	0.00349	0.01564
1.5085	-2.6e-05	0.02079	0.00379	0.017
1.5104	0.000952	0.02258	0.00412	0.01847
1.5122	0.00346	0.02456	0.00447	0.02008
1.514	0.00553	0.02669	0.00486	0.02182
1.5159	0.00843	0.02901	0.00529	0.02373
1.5177	0.0115	0.03156	0.00575	0.0258
1.5196	0.0153	0.03432	0.00626	0.02807
1.5215	0.0193	0.03733	0.00681	0.03052
1.5233	0.02356	0.04062	0.00741	0.03321
1.5252	0.02741	0.04421	0.00807	0.03615
1.5271	0.03237	0.0481	0.00878	0.03932
1.529	0.03829	0.05238	0.00957	0.04281
1.5309	0.04453	0.057	0.01042	0.04658
1.5328	0.05074	0.06208	0.01135	0.05073
1.5347	0.05753	0.06757	0.01237	0.05521
1.5366	0.06542	0.07361	0.01348	0.06013
1.5385	0.0742	0.08013	0.01469	0.06544
1.5404	0.08325	0.08725	0.01602	0.07124
1.5423	0.09232	0.09503	0.01747	0.07756
1.5442	0.10283	0.10346	0.01905	0.08441
1.5461	0.11435	0.11261	0.02078	0.09183
1.5481	0.12644	0.12256	0.02267	0.09989
1.55	0.13896	0.13339	0.02475	0.10864
1.5519	0.15254	0.14508	0.02702	0.11807
1.5539	0.16715	0.1577	0.02949	0.12821
1.5558	0.18387	0.17133	0.0322	0.13914
1.5578	0.20008	0.18605	0.03517	0.15088
1.5597	0.21734	0.20179	0.03841	0.16338
1.5617	0.23506	0.21857	0.04194	0.17663
1.5637	0.25297	0.23647	0.04582	0.19065
1.5657	0.27245	0.25546	0.05006	0.2054
1.5676	0.29131	0.27539	0.05469	0.2207
1.5696	0.31117	0.29615	0.05974	0.23642
1.5716	0.33111	0.31771	0.06526	0.25246
1.5736	0.3494	0.33977	0.07126	0.26851
1.5756	0.36858	0.36222	0.07782	0.28439
1.5776	0.38778	0.38476	0.08498	0.29977
1.5796	0.40655	0.40697	0.09275	0.31422
1.5816	0.42493	0.42853	0.10117	0.32736
1.5837	0.4419	0.44918	0.1103	0.33888
1.5857	0.45761	0.46861	0.1202	0.3484
1.5877	0.47265	0.48642	0.13085	0.35557
1.5897	0.48701	0.50241	0.14226	0.36015
1.5918	0.49971	0.51652	0.1545	0.36201
1.5938	0.5111	0.52868	0.16759	0.36109
1.5959	0.52152	0.53888	0.18143	0.35744
1.5979	0.53132	0.54727	0.19607	0.3512
1.6	0.5396	0.554	0.21138	0.34262
1.6021	0.54726	0.5593	0.22736	0.33194
1.6041	0.55397	0.56337	0.24383	0.31955
1.6062	0.55968	0.56647	0.26075	0.30572
1.6083	0.56389	0.56878	0.27792	0.29086
1.6104	0.56858	0.5705	0.29528	0.27522
1.6125	0.57286	0.57178	0.31258	0.25919
1.6146	0.57653	0.57273	0.32977	0.24296
1.6167	0.57931	0.57347	0.34671	0.22676
1.6188	0.58145	0.57407	0.36318	0.21089
1.6209	0.58354	0.57458	0.37916	0.19542
1.623	0.58626	0.57505	0.39447	0.18057
1.6252	0.58833	0.5755	0.40907	0.16643
1.6273	0.58918	0.57597	0.42303	0.15293
1.6294	0.59033	0.57646	0.43614	0.14032
1.6316	0.59077	0.57699	0.44856	0.12843
1.6337	0.59203	0.57757	0.4602	0.11737
1.6359	0.59316	0.57819	0.47105	0.10714
1.638	0.59401	0.57887	0.48122	0.09766
1.6402	0.59466	0.57961	0.49071	0.0889
1.6424	0.59491	0.5804	0.49954	0.08087
1.6446	0.59602	0.58125	0.50777	0.07348
1.6467	0.59658	0.58215	0.51544	0.06671
1.6489	0.59766	0.5831	0.52257	0.06053
1.6511	0.59754	0.5841	0.5292	0.05491
1.6533	0.59815	0.58516	0.53539	0.04977
1.6555	0.59882	0.58626	0.54118	0.04508
1.6578	0.59995	0.58741	0.54658	0.04082
1.66	0.60078	0.5886	0.55165	0.03695
1.6622	0.6012	0.58984	0.55642	0.03342
1.6644	0.60219	0.59112	0.56089	0.03022
1.6667	0.60281	0.59243	0.56511	0.02732
1.6689	0.60302	0.59379	0.56909	0.02469
1.6712	0.60343	0.59518	0.57287	0.02231
1.6734	0.60417	0.5966	0.57645	0.02015
1.6757	0.60504	0.59806	0.57987	0.01819
1.6779	0.60625	0.59954	0.58312	0.01642
1.6802	0.60743	0.60106	0.58625	0.01481
1.6825	0.60844	0.60261	0.58925	0.01336
1.6848	0.60883	0.60417	0.59213	0.01205
1.6871	0.60974	0.60577	0.59491	0.01086
1.6894	0.61153	0.60739	0.5976	0.00979
1.6917	0.61285	0.60904	0.60022	0.00882
1.694	0.61378	0.61071	0.60277	0.00794
1.6963	0.61475	0.6124	0.60525	0.00715
1.6986	0.61574	0.6141	0.60767	0.00644
1.701	0.6167	0.61583	0.61004	0.00579
1.7033	0.61783	0.61758	0.61237	0.00521
1.7056	0.61941	0.61934	0.61465	0.00469
1.708	0.62003	0.62112	0.61691	0.00421
1.7103	0.62117	0.62291	0.61912	0.00379
1.7127	0.62286	0.62473	0.62133	0.0034
1.7151	0.62395	0.62656	0.6235	0.00306
1.7174	0.62531	0.62839	0.62565	0.00275
1.7198	0.62698	0.63025	0.62778	0.00246
1.7222	0.62835	0.63211	0.6299	0.00221
1.7246	0.62975	0.634	0.63201	0.00198
1.727	0.63086	0.63589	0.63411	0.00178
1.7294	0.63183	0.63779	0.6362	0.0016
1.7318	0.63394	0.6397	0.63827	0.00143
1.7343	0.6361	0.64163	0.64035	0.00128
1.7367	0.6378	0.64356	0.64241	0.00115
1.7391	0.63918	0.64551	0.64448	0.00103
1.7416	0.64052	0.64747	0.64655	0.00092082
1.744	0.64182	0.64943	0.64861	0.00082412
1.7465	0.64344	0.65141	0.65067	0.00073724
1.7489	0.64533	0.65339	0.65273	0.00065951
1.7514	0.64753	0.65539	0.6548	0.00058972
1.7539	0.6485	0.65739	0.65686	0.00052707
1.7564	0.6502	0.6594	0.65893	0.00047108
1.7589	0.65246	0.66142	0.661	0.00042065
1.7614	0.65455	0.66344	0.66307	0.00037579
1.7639	0.65623	0.66548	0.66514	0.00033542
1.7664	0.65764	0.66752	0.66722	0.00029938
1.7689	0.65927	0.66957	0.6693	0.00026709
1.7714	0.66149	0.67163	0.67139	0.00023817
1.774	0.66331	0.67369	0.67348	0.00021239
1.7765	0.66519	0.67576	0.67557	0.00018931
1.7791	0.66726	0.67785	0.67768	0.00016866
1.7816	0.66989	0.67994	0.67979	0.0001502
1.7842	0.6717	0.68203	0.68189	0.00013376
1.7867	0.67359	0.68413	0.68401	0.00011906
1.7893	0.67516	0.68624	0.68613	0.00010593
1.7919	0.67818	0.68836	0.68826	9.421e-05
1.7945	0.68035	0.69047	0.69039	8.3783e-05
1.7971	0.68212	0.6926	0.69253	7.4476e-05
1.7997	0.68396	0.69474	0.69467	6.6174e-05
1.8023	0.68523	0.69689	0.69683	5.877e-05
1.805	0.68815	0.69903	0.69898	5.2195e-05
1.8076	0.69073	0.70119	0.70114	4.6334e-05
1.8102	0.69287	0.70335	0.70331	4.1113e-05
1.8129	0.69547	0.70552	0.70549	3.6463e-05
1.8155	0.6973	0.7077	0.70767	3.234e-05
1.8182	0.69988	0.70988	0.70985	2.8669e-05
1.8209	0.70255	0.71207	0.71204	2.5404e-05
1.8235	0.70495	0.71427	0.71424	2.2501e-05
1.8262	0.70721	0.71647	0.71645	1.992e-05
1.8289	0.70951	0.71868	0.71866	1.7635e-05
1.8316	0.71207	0.7209	0.72088	1.5606e-05
1.8343	0.71451	0.72312	0.72311	1.3803e-05
1.837	0.71712	0.72535	0.72534	1.2203e-05
1.8398	0.71952	0.72759	0.72758	1.0789e-05
1.8425	0.72176	0.72984	0.72983	9.5301e-06
1.8452	0.72453	0.73208	0.73208	8.418e-06
1.848	0.72769	0.73434	0.73434	7.4322e-06
1.8507	0.72999	0.73661	0.7366	6.559e-06
1.8535	0.73255	0.73888	0.73887	5.7883e-06
1.8563	0.73576	0.74116	0.74115	5.1036e-06
1.8591	0.73819	0.74344	0.74344	4.4999e-06
1.8619	0.74042	0.74573	0.74573	3.9658e-06
1.8647	0.74372	0.74803	0.74803	3.4935e-06
1.8675	0.7466	0.75034	0.75034	3.076e-06
1.8703	0.74881	0.75266	0.75266	2.7072e-06
1.8731	0.75164	0.75498	0.75497	2.3827e-06
1.876	0.75423	0.75731	0.75731	2.0951e-06
1.8788	0.75644	0.75964	0.75964	1.8423e-06
1.8816	0.75938	0.76199	0.76199	1.6192e-06
1.8845	0.76232	0.76434	0.76434	1.4225e-06
1.8874	0.76514	0.7667	0.7667	1.2491e-06
1.8902	0.76816	0.76906	0.76906	1.0969e-06
1.8931	0.77075	0.77144	0.77144	9.623e-07
1.896	0.77339	0.77381	0.77381	8.4425e-07
1.8989	0.77624	0.77621	0.77621	7.4001e-07
1.9018	0.77911	0.7786	0.7786	6.4864e-07
1.9048	0.78126	0.78101	0.78101	5.6829e-07
1.9077	0.7847	0.78342	0.78342	4.9768e-07
1.9106	0.78787	0.78584	0.78584	4.3564e-07
1.9136	0.79056	0.78827	0.78827	3.8116e-07
1.9165	0.7931	0.79071	0.79071	3.3334e-07
1.9195	0.79583	0.79315	0.79315	2.9152e-07
1.9225	0.79847	0.7956	0.7956	2.5472e-07
1.9255	0.80113	0.79807	0.79807	2.2246e-07
1.9285	0.80455	0.80053	0.80053	1.9429e-07
1.9315	0.80709	0.80301	0.80301	1.6961e-07
1.9345	0.80999	0.8055	0.8055	1.4793e-07
1.9375	0.81263	0.80799	0.80799	1.2902e-07
1.9405	0.81598	0.81049	0.81049	1.1247e-07
1.9436	0.81885	0.813	0.813	9.8008e-08
1.9466	0.82117	0.81552	0.81552	8.5364e-08
1.9497	0.82436	0.81806	0.81806	7.4284e-08
1.9528	0.82705	0.8206	0.8206	6.4642e-08
1.9558	0.82995	0.82314	0.82314	5.6226e-08
1.9589	0.83196	0.8257	0.8257	4.8884e-08
1.962	0.83489	0.82827	0.82827	4.2481e-08
1.9651	0.83815	0.83083	0.83083	3.6917e-08
1.9683	0.84023	0.83342	0.83342	3.2052e-08
1.9714	0.84345	0.83601	0.83601	2.7816e-08
1.9745	0.84614	0.83861	0.83861	2.4129e-08
1.9777	0.84843	0.84123	0.84123	2.0921e-08
1.9808	0.85151	0.84385	0.84385	1.8132e-08
1.984	0.85411	0.84648	0.84648	1.5707e-08
1.9872	0.85724	0.84912	0.84912	1.36e-08
1.9904	0.85962	0.85177	0.85177	1.1771e-08
1.9936	0.86178	0.85443	0.85443	1.0183e-08
1.9968	0.865	0.8571	0.8571	8.8051e-09
2	0.86747	0.85978	0.85978	7.6103e-09
2.0032	0.87013	0.86247	0.86247	6.5747e-09
2.0065	0.87296	0.86517	0.86517	5.6774e-09
2.0097	0.87586	0.86788	0.86788	4.9004e-09
2.013	0.87849	0.87061	0.87061	4.2259e-09
2.0163	0.88058	0.87334	0.87334	3.6442e-09
2.0195	0.88389	0.87608	0.87608	3.1412e-09
2.0228	0.88638	0.87884	0.87884	2.7051e-09
2.0261	0.88914	0.8816	0.8816	2.3296e-09
2.0295	0.89165	0.88437	0.88437	2.0044e-09
2.0328	0.89456	0.88716	0.88716	1.7238e-09
2.0361	0.8976	0.88995	0.88995	1.4825e-09
2.0395	0.90009	0.89276	0.89276	1.2738e-09
2.0428	0.90227	0.89558	0.89558	1.094e-09
2.0462	0.90481	0.89841	0.89841	9.3917e-10
2.0496	0.90751	0.90126	0.90126	8.0551e-10
2.053	0.90991	0.90411	0.90411	6.9087e-10
2.0564	0.91234	0.90697	0.90697	5.9228e-10
2.0598	0.91519	0.90985	0.90985	5.073e-10
2.0632	0.91808	0.91274	0.91274	4.3431e-10
2.0667	0.92	0.91564	0.91564	3.7166e-10
2.0701	0.92365	0.91855	0.91855	3.179e-10
2.0736	0.92597	0.92148	0.92148	2.7179e-10
2.077	0.92846	0.92441	0.92441	2.3227e-10
2.0805	0.93108	0.92736	0.92736	1.9831e-10
2.084	0.93357	0.93032	0.93032	1.6932e-10
2.0875	0.9366	0.93329	0.93329	1.4444e-10
2.0911	0.93876	0.93628	0.93628	1.2315e-10
2.0946	0.94152	0.93928	0.93928	1.0496e-10
2.0981	0.94447	0.94229	0.94229	8.9371e-11
2.1017	0.94766	0.94531	0.94531	7.6098e-11
2.1053	0.94972	0.94835	0.94835	6.4738e-11
2.1088	0.95246	0.9514	0.9514	5.5049e-11
2.1124	0.95529	0.95448	0.95448	4.6768e-11
2.116	0.95799	0.95755	0.95755	3.9732e-11
2.1197	0.96086	0.96064	0.96064	3.3724e-11
2.1233	0.96368	0.96375	0.96375	2.8612e-11
2.1269	0.96562	0.96687	0.96687	2.4264e-11
2.1306	0.96889	0.97	0.97	2.0567e-11
2.1343	0.97183	0.97315	0.97315	1.7418e-11
2.1379	0.97473	0.97631	0.97631	1.4744e-11
2.1416	0.9771	0.97948	0.97948	1.2475e-11
2.1453	0.97947	0.98267	0.98267	1.0546e-11
2.149	0.98125	0.98588	0.98588	8.9105e-12

## Sheet: Fig 3d
	Гex	Eb
control	27.39	27.88
3C/6H hetero-polytype	22.08	19.19

## Sheet: Fig 3g
	ELO	Г0	γLO
control	33.37	40.78	74.84
3C/6H hetero-polytype	14.6175	24.64	41.31

[truncated: 6 more sheets: Fig 4d, Fig 5a, Fig 5b, Fig 5c, Fig 5d, Fig 5e]
